# Supplementary material for: Para-perirenal fat thickness is associated with reduced glomerular filtration rate regardless of other obesity-related indicators in patients with type 2 diabetes mellitus
Source: PLoS One. 2023 Oct 26;18(10):e0293464. doi: 10.1371/journal.pone.0293464 (PMC10602252; doi:10.1371/journal.pone.0293464)
Supplement: S1 Data set — (XLSX) [file pone.0293464.s005.xlsx]

## Sheet: Sheet1
GENDER	AGE	DURATION	FPG	PRFTLEFT1	PRFTRIGHT1	PRFTMEAN1	RIGHTPRFT2	LEFTPRFT2	MEANPRFT2	PRFT-L	PRFT-R	PRFT-M	total	subcutaneous	viseral	TOTAL	SUB	VIS	TAF	SAT	VAT	HEIGHT	WEIGHT	BSA	BMI	WC	WHR	ABI-L	ABI-R	SBP	DBP	eAG	HbA1c	TC	HDL	LDL	TG	FFA	BUN	Scr	UA	cysc	URINARYALBUMIN	ACR	eGFR	CKDstage	GENDER_1	AGE_1	DURATION_1
0	62	20	#NULL!	5.1	3.5	4.3	3.6	3.5	3.55	4.3	3.55	3.925	2096.54	1200.05	896.49	2095.57	1195.24	900.33	2096.05	1197.64	898.41	169	#NULL!	#NULL!	15.76	70	0.84	1.07	1.22	168	71	15.12	10.2	#NULL!	#NULL!	#NULL!	#NULL!	#NULL!	3.13	47	#NULL!	0.8	27.02	0.16	101.65	1	0	62	20
0	52	1	6.7	4.6	4.4	4.5	5.8	4.6	5.2	4.6	5.1	4.85	1203.49	586.26	617.23	1203.5	652.03	551.47	1203.49	619.145	584.35	167	45	1.48063	16.13	75	#NULL!	1.21	1.06	118	81	23.72	14.7	#NULL!	#NULL!	#NULL!	#NULL!	#NULL!	#NULL!	#NULL!	#NULL!	#NULL!	19.48	0.05	#NULL!	#NULL!	0	52	1
1	66	4	#NULL!	10.5	8	9.25	10.5	8.5	9.5	9.5	9.25	9.375	1750.31	781.52	968.79	1736.98	771.72	965.26	1743.64	776.62	967.025	174	55	1.66117	18.17	83	0.88	1.11	1.12	121	74	9.77	7.4	2.39	1.1	0.92	0.7	60	4.83	49	225	0.79	5.51	0.01	108.24	1	1	66	4
0	49	5	13	4.5	4.5	4.5	6.5	5.7	6.1	5.1	5.5	5.3	2191.45	1198.94	992.51	2322.02	1206.87	1115.15	2256.74	1202.9	1053.83	162	48.5	1.4952	18.5	#NULL!	#NULL!	1.15	1.14	129	75	17.03	11.2	6.97	1.53	4.12	1.52	9.6	3.1	56	183	1.1	292.59	5.71	105.13	1	0	49	5
1	68	#NULL!	7.43	6.8	4.3	5.55	9.6	4.1	6.85	5.45	6.95	6.2	1393.2	535.89	857.31	1325.55	580.83	744.72	1359.38	558.36	801.015	175	58	1.70616	18.9	74	0.8	1.42	1.33	125	78	10.73	7.9	3.51	1.04	1.88	0.83	75	2.76	51	189	1.14	4.51	0.02	104.99	1	1	68	12.5953
0	49	7	9.43	5.9	4.8	5.35	6.4	3.4	4.9	4.65	5.6	5.125	2664.62	1560.37	1104.25	2685.99	1605.71	1080.28	2675.3	1583.04	1092.27	164	52	1.5539	19.33	75	0.85	1.07	1.22	105	67	16.84	11.1	5.99	2.01	3.27	0.81	44	8.14	43	116	0.59	4.7	0.01	114.68	1	0	49	7
0	64	3	6.39	15	14	14.5	16.8	10.3	13.55	12.65	15.4	14.025	3200.34	1698.46	1501.88	3200.33	1732.96	1467.37	3200.34	1715.71	1484.62	155	46.5	1.42239	19.35	76	0.85	1.26	1.28	72	72	18.18	11.8	4.49	1.33	2.41	1.08	56	3.6	61	211	0.66	9.35	0.01	92	1	0	64	3
1	52	3	6.66	6.3	4.5	5.4	8.5	3.5	6	4.9	6.5	5.7	2462.51	1364.89	1097.62	2568.27	1465.03	1103.24	2515.39	1414.96	1100.43	176	60	1.73809	19.37	80	0.87	1.17	1.08	144	88	12.07	8.6	3.53	0.95	2.17	0.71	40.7	670	60	231	0.81	11	0.01	109.89	1	1	52	3
1	37	3	5.14	7	6.2	6.6	6.9	10.4	8.65	8.7	6.55	7.625	1242.44	650.44	592	1225.62	631.44	594.18	1234.03	640.94	593.09	175	60	1.73092	19.59	80	0.91	1.15	1.13	105	79	7.1	6	5.27	1.36	3.23	1.1	24	3.9	79	302	1.05	5.33	0	109.04	1	1	37	3
0	56	20	7.14	15.3	7.7	11.5	15.7	5.6	10.65	10.45	11.7	11.075	4216.95	2597.65	1619.3	4186.7	2499.7	1687	4201.82	2548.68	1653.15	165	55	1.59842	20.2	81	0.89	0.98	0.92	176	81	14.93	10.1	2.38	0.91	1.13	0.81	98.3	5.1	33	341	1.09	15.48	0.04	119.11	1	0	56	20
0	60	#NULL!	#NULL!	20	7.4	13.7	18.8	6.9	12.85	13.45	13.1	13.275	1975.01	1410.28	564.73	1964.71	1426.33	538.38	1969.86	1418.31	551.555	155	49	1.4544	20.4	70	#NULL!	1.06	1.17	122	76	8.63	6.8	4.03	1.86	1.59	0.71	57	5.29	63	218	0.83	6.56	0.01	92.15	1	0	60	12.5953
0	69	6	5.48	10.9	11.5	11.2	8.4	10.4	9.4	10.65	9.95	10.3	3179.17	2055.16	1124.01	3141.84	2083.64	1058.2	3160.51	2069.4	1091.11	160	52.6	1.53379	20.5	83	0.92	1.07	1.02	129	67	5.95	5.4	4.17	1.56	2.21	0.71	50	6.8	57	367	0.84	16.08	0.01	90.82	1	0	69	6
0	54	17	6.09	9.2	6.3	7.75	10.4	3.6	7	6.4	8.35	7.375	2533.12	1565.19	967.93	2430.27	1530.96	899.31	2481.7	1548.08	933.62	158	52.5	1.51864	20.83	70	0.85	1.28	1.18	132	86	7.29	6.1	5.37	1.14	3.23	1.46	49	3.9	48	201	0.7	2.61	0.01	106.79	1	0	54	17
0	63	5	#NULL!	5.5	6.2	5.85	5.8	4.4	5.1	4.95	6	5.475	3788.31	2414.92	1373.39	3789.17	2412.47	1376.7	3788.74	2413.7	1375.05	165	57	1.62287	20.93	95	0.94	1.15	1.11	123	78	7.86	6.4	3.03	1.01	1.61	1.18	30	3.63	43	304	0.7	3.93	0.01	103.94	1	0	63	5
1	62	20	6.4	24.1	26	25.05	17.8	18.2	18	21.15	21.9	21.525	3673.41	1509.17	2164.24	3660.54	1543.69	2116.85	3666.97	1526.43	2140.55	170	62	1.71871	20.94	94	1.04	1.25	1.19	90	66	7.86	6.4	3.04	1.36	1.48	0.51	44	6.6	80	257	1.16	19.59	0.08	90.61	1	1	62	20
0	56	21	4.59	12.9	8	10.45	10.2	9.2	9.7	11.05	9.1	10.075	2421.98	1742	679.98	2421.98	1745.63	676.35	2421.98	1743.82	678.165	162	55	1.5773	20.96	81	0.89	0.92	1.26	141	83	#NULL!	#NULL!	6.3	1.9	3.77	0.72	49	4.5	48	#NULL!	0.8	0.2	0	105.3	1	0	56	21
1	43	0.17	#NULL!	6.2	6.2	6.2	7.3	6.2	6.75	6.2	6.75	6.475	1746.54	1073.46	673.08	1744.27	1087.04	657.23	1745.4	1080.25	665.155	161	54.5	1.56415	21.03	81	0.85	1.49	1.52	91	64	8.25	6.6	3.86	1.41	1.91	0.96	63.2	7.6	73	350	1.07	1077.9	1.26	107.99	1	1	43	0.17
0	57	10	4.78	4.6	7.8	6.2	4.6	6.6	5.6	5.6	6.2	5.9	2855.09	1807.91	1047.18	2858.63	1851.25	1007.38	2856.86	1829.58	1027.28	164	57	1.61573	21.19	80	0.86	1.14	1.45	111	69	#NULL!	#NULL!	5.42	1.28	3.3	0.86	36	4.2	47	179	0.83	6.5	0.01	105.29	1	0	57	10
0	66	10	8.8	9.2	12.3	10.75	6.5	15	10.75	12.1	9.4	10.75	4152.56	2262.44	1890.12	4178.47	2308.7	1869.77	4165.52	2285.57	1879.94	158	53	1.52477	21.23	87	0.86	1.96	1.03	133	86	10.73	7.9	5.32	1.42	3.24	1.15	40.5	4.6	53	298	0.79	49.52	0.04	95.01	1	0	66	10
1	68	20	5.81	17.9	19.9	18.9	15.2	19.7	17.45	18.8	17.55	18.175	3439.87	1443.06	1996.81	3406.1	1462.87	1943.23	3422.99	1452.96	1970.02	174	65	1.78339	21.47	95	0.97	1.23	1.23	146	70	6.14	5.5	3.31	1.61	1.33	0.54	50	3.1	57	272	0.82	7.21	0.01	100.3	1	1	68	20
0	50	9	7.06	6.3	7.6	6.95	4.9	9.2	7.05	7.75	6.25	7	3431.43	2354.35	1077.08	3430.36	2301.75	1128.61	3430.89	2328.05	1102.85	160	55	1.56315	21.48	80	#NULL!	1.12	1.15	111	61	18.37	11.9	4.36	1.27	2.55	0.52	20	7.2	37	225	0.72	11.79	0.02	119.65	1	0	50	9
0	47	2	5.05	27.7	19.5	23.6	4.5	4.3	4.4	16	12	14	3235.85	2323.65	912.2	3237.92	2309.52	928.4	3236.89	2316.59	920.3	167	60	1.67319	21.5	82	0.9	1.24	1.1	120	75	5	4.9	4.26	1.71	2.2	0.5	29	3.17	55	194	0.66	4.19	0	107.26	1	0	47	2
1	58	15	5.67	16.3	17.1	16.7	14	17	15.5	16.65	15.55	16.1	2180.02	853.68	1326.34	2171.4	876.19	1295.21	2175.71	864.935	1310.78	160	55	1.56315	21.5	92.5	0.9	1.21	0.97	125	68	8.63	6.8	5.22	1.13	3.43	1.65	31	6.2	50	310	0.86	4.22	0.01	105.85	1	1	58	15
1	55	16	4.53	9.6	13.2	11.4	11.4	13.1	12.25	11.35	12.3	11.825	2531.75	1163.02	1368.73	2464.57	1212.74	1251.83	2498.16	1187.88	1310.28	180	70	1.88625	21.6	102	0.87	#NULL!	#NULL!	111	54	5.76	5.3	4.08	1.1	2.61	0.73	33.7	3.2	64	306	1.02	#NULL!	#NULL!	104.78	1	1	55	16
0	63	20	9.85	6.6	9.5	8.05	7.9	9.3	8.6	7.95	8.7	8.325	5402.4	3034.18	2368.22	5602.28	3231.51	2370.77	5502.34	3132.84	2369.49	158	54	1.53693	21.6	90	0.91	1.29	1.29	156	90	#NULL!	#NULL!	5.1	1.4	3.08	1.04	32	4.03	39	123	0.75	41.78	0.16	107.33	1	0	63	20
1	59	10	#NULL!	11.1	12.3	11.7	13.1	7.8	10.45	9.45	12.7	11.075	2119.32	699.7	1419.62	2116.22	741.05	1375.17	2117.77	720.375	1397.39	165	59	1.64683	21.67	90	0.9	1.3	1.24	107	70	14.93	10.1	4.07	0.87	2.85	0.85	25.7	5.2	61	276	0.95	9.43	0	103.91	1	1	59	10
0	60	21	5.1	8.4	2.6	5.5	6.6	4.5	5.55	6.45	4.6	5.525	3615.1	1986.32	1628.78	3543.46	1934.43	1609.03	3579.28	1960.38	1618.9	160	55.5	1.56918	21.68	79	0.88	1.05	1.07	152	80	17.8	11.6	7.18	1.52	4.07	2.21	19.6	7.3	57	258	0.94	237.78	0.41	96.75	1	0	60	21
1	61	20	6.93	7	5.1	6.05	9.3	11.8	10.55	9.4	7.2	8.3	2382.98	1350.9	1032.08	2413.96	1437.02	976.94	2398.47	1393.96	1004.51	170	62.9	1.72927	21.76	83	0.9	1.17	1.17	129	85	8.61	6.8	5.02	1.46	3.18	0.8	91	5.5	68	299	0.99	6.99	0.01	97.98	1	1	61	20
1	53	16	8.25	12.2	20.4	16.3	11	17.6	14.3	14.9	15.7	15.3	5661.32	2075.61	3585.71	5615.05	2132.38	3482.67	5638.19	2103.99	3534.19	172	64.5	1.76271	21.8	92.5	1.005	1.09	1.07	132	82	13.4	9.3	4.87	1.01	3.33	1.96	50.9	4.5	76	300	0.88	4.39	0.01	97.63	1	1	53	16
1	22	6	7.45	5.5	11.1	8.3	4.9	13.7	9.3	9.6	8	8.8	3392.75	2566.33	826.42	3502.65	2653.9	848.75	3447.7	2610.11	837.585	180	71	1.89766	21.91	90	0.88	1.06	1.03	147	77	16.46	10.9	4.39	1.29	2.55	1.06	46.8	6.4	50	277	0.76	21.45	0.02	146.22	1	1	22	6
1	54	13	8.66	11.8	9.6	10.7	14.5	6.8	10.65	9.3	12.05	10.675	4657.65	1972.06	2685.59	4284.94	1605.03	2679.91	4471.3	1788.55	2682.75	176	68	1.83305	21.95	85	0.92	1.16	1.09	121	75	11.68	8.4	4.39	0.89	2.16	3.44	62.3	7.5	64	366	0.74	8.1	0.01	105.52	1	1	54	13
1	36	10	10.82	9.7	10.9	10.3	11.1	12.4	11.75	11.05	11	11.025	2288.41	1491.7	796.71	2269.47	1487.79	781.68	2278.94	1489.74	789.195	172	65.2	1.77082	22	94	1.03	1.23	1.18	110	75	26.39	16.1	#NULL!	#NULL!	#NULL!	#NULL!	#NULL!	11.1	81	515	1.3	297.52	0.87	107.15	1	1	36	10
1	57	10	6.72	8.6	6	7.3	8.6	3.1	5.85	5.85	7.3	6.575	1784.94	913.46	871.48	1768.06	919.3	848.76	1776.5	916.38	860.12	177	68.9	1.85091	22.01	82	0.86	1.18	1.21	159	96	9.39	7.2	5.55	1.85	2.71	1.5	91	7.1	59	386	0.87	12.62	0.01	106.83	1	1	57	10
0	55	10	#NULL!	17.2	6.4	11.8	16.7	7.3	12	12.25	11.55	11.9	4791.97	2839.98	1951.99	4823.71	2891.77	1931.94	4807.84	2865.88	1941.96	165	60	1.65863	22.03	88	0.94	1.1	1.12	119	77	16.65	11	3.32	0.99	1.82	1.16	28	3.4	38	186	0.83	#NULL!	#NULL!	114.51	1	0	55	10
1	38	10	7.8	6	16.7	11.35	7.3	10.4	8.85	8.2	12	10.1	2258.74	1489.22	769.52	2221.33	1484.19	737.14	2240.03	1486.7	753.33	180	71.5	1.90333	22.06	84	0.85	1.14	1.11	144	98	13.02	9.1	3.15	1.25	1.46	0.74	35	3.35	65	182	0.89	9.97	0.01	117.32	1	1	38	10
1	38	7.8	10	5.9	15.3	10.6	3.9	12.1	8	9	9.6	9.3	2245.87	1513.53	732.34	2231.08	1504.53	726.55	2238.47	1509.03	729.445	180	71.5	1.90333	22.06	84	0.85	1.14	1.11	144	98	13.02	9.1	3.15	1.25	1.46	0.74	35	3.35	65	182	0.89	9.97	0.01	#NULL!	#NULL!	1	38	7.8
1	34	15	6.38	6.2	11.8	9	7.5	9.9	8.7	8.05	9.65	8.85	4900.72	2395.36	2505.36	4903.83	2402.67	2501.16	4902.27	2399.01	2503.26	185	76	1.99254	22.2	86	0.9	1.1	1.1	111	69	22.76	14.2	6.55	1.08	2.7	5.07	50	4.69	58	338	1.06	145.41	0.27	126.45	1	1	34	15
1	70	10	8.63	9.7	16.3	13	16.1	15.7	15.9	12.7	16.2	14.45	4100.17	1606.6	2493.57	4067.03	1614.17	2452.86	4083.6	1610.38	2473.22	165	60.5	1.6645	22.22	92	0.92	1.11	1.11	159	97	7.48	6.2	5.93	1.27	3.57	1.66	108	8.9	61	347	1.07	7.79	0.01	96.18	1	1	70	10
0	62	16	4.77	11.8	7.9	9.85	10.1	8.9	9.5	10.35	9	9.675	5671.96	3167.62	2504.34	5686.47	3171.26	2515.21	5679.22	3169.44	2509.78	160	57	1.58706	22.27	#NULL!	#NULL!	0.96	1.2	141	60	7.29	6.1	4.6	1.14	2.94	0.97	53	3.6	54	236	0.8	6.03	0.01	97.11	1	0	62	16
1	57	10	4.89	32.1	25.9	29	30.8	21.8	26.3	26.95	28.35	27.65	7061.79	1724.5	5337.29	7068.98	1724.27	5344.71	7065.39	1724.38	5341	170	65	1.75357	22.4	96	0.88	1.09	1.14	164	113	#NULL!	#NULL!	6.82	1.12	4.61	2.62	64	6.63	51	242	1.1	16.56	0.05	113.42	1	1	57	10
1	54	5	10.29	9.9	14.8	12.35	12.9	14.3	13.6	12.1	13.85	12.975	3235.67	1326.56	1909.11	3235.65	1334.43	1901.22	3235.66	1330.49	1905.16	162	59	1.62507	22.48	90	0.9	1.18	1.2	141	91	12.07	8.6	5.6	1.78	3.03	1.05	40	5.8	73	265	0.83	10.2	0.01	99.96	1	1	54	5
0	65	10	6.2	9.9	12.9	11.4	9.6	8.8	9.2	9.35	11.25	10.3	3517.91	1944.1	1573.81	3522.99	1975.91	1547.08	3520.45	1960.01	1560.44	160	57.5	1.59297	22.5	85	0.9	1.04	1.08	135	69	7.86	6.4	5.19	1.18	2.39	3.04	21	5.4	49	250	1.07	8.52	0.02	98.18	1	0	65	10
1	48	5	12.4	6.1	8.2	7.15	7.2	6.7	6.95	6.4	7.7	7.05	4088.56	1321.29	2767.27	4102.94	1362.99	2739.95	4095.75	1342.14	2753.61	170	65.7	1.76158	22.6	75	0.85	0.9	1.32	115	70	22	13.8	4.79	1.04	2.69	1.88	68	7.4	83	243	0.73	9.84	0.02	95.62	1	1	48	5
1	57	5	8.95	18.4	17.9	18.15	19.7	16.4	18.05	17.4	18.8	18.1	3080.37	851.55	2228.82	3080.34	851.42	2228.92	3080.36	851.485	2228.87	164	61	1.66298	22.67	78	0.87	1.35	1.29	128	85	8.82	6.9	4.75	1.03	3.07	1.47	53	6.02	77	432	1.03	20.76	0.02	95.76	1	1	57	5
1	54	13	6.83	14	13.1	13.55	14.1	10.7	12.4	12.35	13.6	12.975	3844.8	1308.36	2536.44	3824.18	1342.31	2481.87	3834.49	1325.34	2509.16	168	64	1.72718	22.68	83	0.9	1.15	1.09	132	79	7.48	6.2	2.44	0.95	1.25	0.9	17.1	5.5	71	#NULL!	0.84	5.69	0	101.11	1	1	54	13
0	63	#NULL!	4.2	13.1	8.6	10.85	6.9	8	7.45	10.55	7.75	9.15	3261.97	2213.96	1048.01	3402.5	2316.36	1086.14	3332.24	2265.16	1067.08	157	56	1.5537	22.72	79	0.81	1.12	1.24	153	90	7.1	6	5.11	2.15	2.15	0.77	68	2.5	48	160	0.82	1.78	0.01	100.24	1	0	63	12.5953
1	55	7	8.98	23.3	24.6	23.95	28.7	24.4	26.55	23.85	26.65	25.25	3021.01	1024.01	1997	3021.01	1022.85	1998.16	3021.01	1023.43	1997.58	169	65	1.74609	22.76	83	0.86	1.28	1.15	153	93	10.16	7.6	4.6	1.32	2.9	0.68	26	9.6	69	216	0.86	6.59	0	101.59	1	1	55	7
1	67	24	4.99	18.6	17.6	18.1	19.1	20.9	20	19.75	18.35	19.05	4683.49	1522.6	3160.89	4710.52	1595.29	3115.23	4697.01	1558.94	3138.06	170	66	1.76499	22.8	88	0.91	1.06	1.17	160	71	8.63	6.8	3.96	1.27	2.33	0.44	48	4.4	64	332	0.55	5.79	0.01	96.31	1	1	67	24
0	64	13	#NULL!	8.9	12.6	10.75	6.3	6.7	6.5	7.8	9.45	8.625	4064.22	2506.94	1557.28	4064.18	2558.16	1506.02	4064.2	2532.55	1531.65	166	63	1.70082	22.86	82	0.86	1.07	1.17	175	62	8.82	6.9	3.99	1.45	1.89	1.09	30	4.1	46	168	0.8	36	0.09	100.95	1	0	64	13
0	59	15	7.05	6.1	7.4	6.75	6.7	9.7	8.2	7.9	7.05	7.475	5783.89	2982.52	2801.37	5763.15	2940.84	2822.31	5773.52	2961.68	2811.84	167	64	1.71972	22.9	88	1	1	1.1	140	87	14.74	10	4.9	1.07	2.94	2.24	76	6.44	40	452	0.79	33.7	0.06	109.47	1	0	59	15
1	59	12	5.05	19	19	19	14.1	20.8	17.45	19.9	16.55	18.225	5366.67	1397.67	3969	5241.94	1346.13	3895.81	5304.31	1371.9	3932.41	171	67	1.78388	22.91	89	0.98	1.3	1.27	134	80	10.16	7.6	3.41	0.86	1.94	2.02	52	7.6	79	374	0.85	5.22	0	93.43	1	1	59	12
1	62	13	#NULL!	11.4	10.5	10.95	9.6	10.5	10.05	10.95	10.05	10.5	1994.64	940.13	1054.51	1990.18	938.8	1051.38	1992.41	939.465	1052.94	175	67.9	1.82435	22.95	83	0.87	1.33	1.24	123	67	9.01	7	2.56	1.2	1.03	0.47	58	3.9	67	171	0.88	4.92	0.02	97.89	1	1	62	13
1	68	0.08	6.68	24.2	21.8	23	25.2	24.6	24.9	24.4	23.5	23.95	6452	1810.98	4641.02	6708.05	2091.08	4616.97	6580.02	1951.03	4628.99	177	72	1.88585	22.98	86	0.91	1.01	1.19	158	103	19.51	12.5	3.45	1.19	1.98	0.64	79	#NULL!	#NULL!	#NULL!	#NULL!	1.86	0.01	#NULL!	#NULL!	1	68	0.08
1	29	0.01	7.51	4.9	4.9	4.9	4.4	5.2	4.8	5.05	4.65	4.85	2753.31	1439.83	1313.48	2716.31	1436.42	1279.89	2734.81	1438.12	1296.68	178	73	1.9047	23.04	79	1.01	1.05	1.03	113	64	22.19	13.9	3.93	0.83	2.65	1.17	40	3.9	58	282	0.63	9.56	0.01	130.97	1	1	29	0.01
0	38	7.5	0.04	4.4	3.2	3.8	5.4	8.6	7	6.5	4.3	5.4	4159.86	2501.35	1658.51	4244.12	2556.64	1687.48	4201.99	2528.99	1672.99	164	62	1.67451	23.05	87	0.94	1.29	1.24	150	101	15.12	10.2	3.58	1.14	2.14	0.86	77	3	59	248	0.79	28.45	0.02	#NULL!	#NULL!	0	38	7.5
0	74	13	8.21	22.9	32.6	27.75	23	27.2	25.1	25.05	27.8	26.425	5281.76	2496.7	2785.06	5407.19	2593.7	2813.49	5344.48	2545.2	2799.28	150	52	1.45656	23.11	86	0.96	1.28	1.37	157	83	12.83	9	4.45	1.13	2.42	1.56	34	5.9	61	210	1.18	8.91	0.02	93.51	1	0	74	13
0	69	15	6.57	18.6	12.1	15.35	16.3	9.4	12.85	14	14.2	14.1	3925.7	2063.55	1862.15	3846.69	2061.66	1785.03	3886.2	2062.61	1823.59	158	61	1.61865	23.14	89	0.89	1.06	1.03	144	58	7.48	6.2	4.27	1.18	2.47	0.82	16	4.5	54	#NULL!	0.76	5.04	0.01	92.45	1	0	69	15
0	57	10	6.74	10.7	3.5	7.1	11.6	6	8.8	8.35	7.55	7.95	3922.9	2159.89	1763.01	3883.51	2194.79	1688.72	3903.2	2177.34	1725.87	163	61.5	1.66138	23.15	82	0.92	1.1	1.1	115	65	10.16	7.6	6.33	1.48	3.82	1.45	59	5	55	259	0.83	2.12	0.01	99.98	1	0	57	10
1	63	8.75	10	18.8	14.1	16.45	16.6	14.1	15.35	16.45	15.35	15.9	4680.23	1911.41	2768.82	4757	1942.19	2814.81	4718.61	1926.8	2791.82	173	70	1.83278	23.3	100	0.97	1.07	1.1	120	73	8.63	6.8	4.03	1.12	2.32	1.18	24	4.36	80	213	1.1	#NULL!	#NULL!	#NULL!	#NULL!	1	63	8.75
1	65	20	9.86	18.9	17.8	18.35	18.5	16.6	17.55	17.75	18.15	17.95	4567.11	1512.53	3054.58	4476.64	1477.47	2999.17	4521.88	1495	3026.88	173	70	1.83278	23.3	90	1.04	1.02	1.2	138	91	9.2	7.1	4.93	1.25	2.77	2.19	102	6.4	53	308	0.85	22.16	0.05	105.54	1	1	65	20
1	38	4	10.6	21.1	22.5	21.8	5.5	8.6	7.05	14.85	14	14.425	3913.76	2124.9	1788.86	3918.42	2139.88	1778.54	3916.09	2132.39	1783.7	172	69	1.81397	23.3	88	0.97	1.2	1.17	113	85	13.59	9.4	5.44	0.66	2.26	5.68	40	4.2	51	138	0.66	5.92	0.01	129.62	1	1	38	4
1	69	29	#NULL!	22.8	17.3	20.05	24.2	19.9	22.05	21.35	20.75	21.05	6005.31	1734.94	4270.37	5978.32	1687.65	4290.67	5991.81	1711.3	4280.52	172	75	1.8794	23.35	97	0.97	1.17	1.15	158	84	12.64	8.9	2.8	0.81	1.69	0.77	60	6.21	48	275	0.87	4.68	0.01	106.88	1	1	69	29
0	57	12	5.79	3.6	10.7	7.15	5.1	6.1	5.6	4.85	7.9	6.375	2633.43	1873.76	759.67	2619.79	1853.57	766.22	2626.61	1863.66	762.945	152	54	1.49439	23.37	79	0.9	1.27	1.37	120	61	6.14	5.5	4.04	1.33	2.21	0.93	55	3.11	45	174	0.7	#NULL!	#NULL!	106.8	1	0	57	12
0	63	15	4.88	9.9	13.7	11.8	11.6	14.2	12.9	12.05	12.65	12.35	5709.1	2908.12	2800.98	5737.79	2896.16	2841.63	5723.44	2902.14	2821.3	168	66	1.74991	23.4	88	0.88	1.27	1.52	123	71	6.53	5.7	4.74	1.35	2.28	1.86	27	6.4	58	#NULL!	0.94	5.6	0.01	94.19	1	0	63	15
0	62	22	4.48	8.6	4.6	6.6	10.4	6.5	8.45	7.55	7.5	7.525	4024.02	2637.14	1386.88	4035.18	2650.26	1384.92	4029.6	2643.7	1385.9	156	57	1.5582	23.42	90	0.89	1.22	1	137	66	19.9	12.7	5.6	2.19	2.77	0.63	6	4.7	43	161	0.74	1559.9	3.23	104.67	1	0	62	22
0	64	17	#NULL!	13.2	10	11.6	14.2	9.5	11.85	11.35	12.1	11.725	2260.11	1396.61	863.5	2269.12	1422.41	846.71	2264.61	1409.51	855.105	156	57	1.5582	23.42	80	0.87	1.06	1.05	161	77	15.89	10.6	5.37	1.07	2.44	5.26	79	3.9	38	324	0.7	7.02	0.01	107.5	1	0	64	17
0	79	32	#NULL!	9	9.9	9.45	10.4	15	12.7	12	10.15	11.075	5604.48	3451.27	2153.21	5589.9	3444.35	2145.55	5597.19	3447.81	2149.38	158	58.5	1.59011	23.43	96	0.95	1.12	1.04	145	60	13.4	9.3	2.57	1.11	0.87	1.92	65.6	3.4	43	203	0.89	90.9	0.34	92.89	1	0	79	32
1	59	20	7.94	14.8	13.8	14.3	11.4	14.3	12.85	14.55	12.6	13.575	4843.21	2167.13	2676.08	4831.89	2154.39	2677.5	4837.55	2160.76	2676.79	170	68	1.78753	23.53	96	0.98	1.01	1.12	163	92	9.58	7.3	4.1	1.05	2.43	1.22	16	5.5	74	325	0.97	5.11	0	95.97	1	1	59	20
1	71	30	#NULL!	24.1	14.7	19.4	14.2	12.8	13.5	18.45	14.45	16.45	4629.77	1936.52	2693.25	4645.04	1965.23	2679.81	4637.4	1950.88	2686.53	172	69.7	1.82177	23.56	103	0.96	1	0.93	165	72	#NULL!	#NULL!	4.64	1.64	2.45	0.64	33	5	65	307	1.11	#NULL!	#NULL!	93.05	1	1	71	30
1	69	6	9.52	15.4	16.5	15.95	14.9	17.7	16.3	16.55	15.7	16.125	5191.11	1727.86	3463.25	5145.42	1676.79	3468.63	5168.27	1702.33	3465.94	168	67	1.76113	23.7	92	#NULL!	1.11	1.09	131	76	#NULL!	#NULL!	4.18	1.26	2.17	1.38	50	6.07	67	#NULL!	0.92	4.55	0.01	93.19	1	1	69	6
1	57	20	10.23	14.2	8.1	11.15	21.2	8	14.6	11.1	14.65	12.875	3194.87	1264.7	1930.17	3285.85	1402.05	1883.8	3240.36	1333.38	1906.98	170	68.5	1.7931	23.7	87	0.9	1.21	1.06	142	96	13.98	8.5	2.82	0.85	1.57	0.95	71	3.8	60	235	0.82	50.66	0.04	106.09	1	1	57	20
0	73	8.67	30	21.4	16.4	18.9	18.6	18.3	18.45	19.85	17.5	18.675	6143.7	3833.96	2309.74	6073.28	3805.55	2267.73	6108.49	3819.76	2288.74	163	63	1.67848	23.71	90	0.89	1.1	1.14	123	64	18.18	11.8	7.28	1.75	4.28	1.49	28	5.7	77	180	1.13	25.22	0.08	#NULL!	#NULL!	0	73	8.67
0	57	18	6.18	9.7	5.5	7.6	9.9	5.8	7.85	7.75	7.7	7.725	9236.68	6153.58	3083.1	9240.53	6310.46	2930.07	9238.6	6232.02	3006.59	163	63	1.67848	23.71	96	1	1.28	0.98	127	64	14.17	9.7	6.18	1.22	3.95	1.84	41	6.3	42	241	1.03	1133.4	2.54	109.26	1	0	57	18
1	61	3	#NULL!	28	16	22	29.5	16	22.75	22	22.75	22.375	3358.25	1430.12	1928.13	3374.13	1498.41	1875.72	3366.19	1464.27	1901.92	178	70	1.87103	23.85	100	0.98	1.21	1.17	116	61	#NULL!	#NULL!	2.79	0.82	1.66	0.4	28	6.3	80	92	0.95	5.71	0.01	91.25	1	1	61	3
1	67	3	8.38	12.2	16.8	14.5	10.4	16.2	13.3	14.2	13.6	13.9	4162.89	1269.67	2893.22	4192.83	1319.2	2873.63	4177.86	1294.43	2883.43	170	69.5	1.80418	23.88	89	0.93	1.22	1.16	136	69	#NULL!	#NULL!	3.42	0.69	2.22	1.74	40	6.9	60	375	1.06	58.52	0.09	98.9	1	1	67	3
1	61	20	#NULL!	23.8	20.1	21.95	22	19.3	20.65	21.55	21.05	21.3	4031.66	1936.9	2094.76	4036.94	1936.53	2100.41	4034.3	1936.71	2097.59	170	69	1.79865	23.9	90	0.91	1.07	1.33	133	67	15.12	10.2	2.49	0.89	1.25	0.58	19.7	6.1	62	286	0.75	16.85	0.01	101.77	1	1	61	20
0	52	5.82	1	12.2	8.6	10.4	9.8	10.4	10.1	11.3	9.2	10.25	3260.82	2303.83	956.99	3285.42	2313.38	972.04	3273.12	2308.61	964.515	157	56	1.5537	23.94	80	0.8	1.01	1.03	125	74	#NULL!	#NULL!	6.4	2.09	3.67	0.84	36	5.52	71	213	1.08	8.9	0.02	#NULL!	#NULL!	0	52	5.82
1	49	7	10.18	14.2	11.8	13	14.3	11.4	12.85	12.8	13.05	12.925	4763.04	1744.73	3018.31	4772.37	1809.22	2963.15	4767.7	1776.97	2990.73	162	63	1.67101	24	95	0.97	1.29	1.23	130	88	13.02	9.1	5.15	0.8	2.52	5	66	5.6	76	229	1.05	22.27	0.01	101.84	1	1	49	7
1	58	10	20	15.9	14	14.95	18	15.7	16.85	15.8	16	15.9	7300.24	3320.09	3980.15	7293.59	3326.5	3967.09	7296.91	3323.3	3973.62	180	78	1.97503	24.07	96	0.86	1.14	1.18	162	73	10.35	7.7	2.71	1.01	1.22	1.04	63	6.4	127	296	1.6	144.86	0.76	#NULL!	#NULL!	1	58	10
0	59	7.3	4	3.9	8.2	6.05	3.9	3.6	3.75	3.75	6.05	4.9	4050.45	2777.17	1273.28	4027.85	2749.46	1278.39	4039.15	2763.32	1275.84	155	58	1.56246	24.14	86	0.84	1.35	1.2	144	80	7.48	6.2	5.3	1.26	3.76	1.41	#NULL!	4.3	70	207	#NULL!	#NULL!	#NULL!	#NULL!	#NULL!	0	59	7.3
0	59	4	#NULL!	2	5.6	3.8	5.6	3.1	4.35	2.55	5.6	4.075	3995.43	2640.97	1354.46	3990.99	2716.15	1274.84	3993.21	2678.56	1314.65	155	58	1.56246	24.14	86	0.84	1.35	1.2	144	80	#NULL!	#NULL!	#NULL!	#NULL!	#NULL!	#NULL!	#NULL!	#NULL!	#NULL!	#NULL!	#NULL!	#NULL!	#NULL!	#NULL!	#NULL!	0	59	4
1	54	11	7.61	5.3	7.1	6.2	5.3	4.8	5.05	5.05	6.2	5.625	2255.86	1080.62	1175.24	2246.9	1071.93	1174.97	2251.38	1076.28	1175.11	170	69.9	1.80859	24.19	92	0.91	1.03	1.29	106	59	13.78	9.5	4.04	1.24	2.13	0.68	12.2	4.7	56	102	0.82	10.79	0.01	111.47	1	1	54	11
1	51	1	7.8	4.5	5.5	5	3.5	3.8	3.65	4.15	4.5	4.325	2991.63	1890.15	1101.48	3050.46	1964.12	1086.34	3021.05	1927.13	1093.91	170	70	1.80968	24.2	83	#NULL!	1.12	1.34	133	86	6.14	5.5	4.35	1.62	2.19	0.83	55	3.58	68	273	0.88	4.55	0	105.11	1	1	51	1
1	38	4	6.2	9	19.1	14.05	19.1	7.9	13.5	8.45	19.1	13.775	5275.54	2916.18	2359.36	5267.91	2913.89	2354.02	5271.73	2915.03	2356.69	180	78.4	1.97933	24.2	94	0.91	1.18	1.13	175	118	#NULL!	#NULL!	4.97	0.95	3.29	1.44	42.8	5.6	84	278	0.92	#NULL!	#NULL!	101.11	1	1	38	4
1	59	16	#NULL!	12.4	4.3	8.35	10.1	7.8	8.95	10.1	7.2	8.65	4403.58	2399.13	2004.45	4405.62	2402.1	2003.52	4404.6	2400.61	2003.98	176	75	1.91099	24.21	95	0.9	0.98	0.92	156	83	11.49	8.3	4.68	1.2	2.89	0.94	25	3.4	67	186	1.42	139.12	0.17	99.98	1	1	59	16
1	56	13	#NULL!	13.1	11.1	12.1	13.7	7.3	10.5	10.2	12.4	11.3	3287.89	1731.8	1556.09	3295.75	1751.75	1544	3291.82	1741.78	1550.05	165	66	1.7272	24.24	87	0.92	1.2	1.19	124	72	17.8	11.6	4.78	0.95	3.57	1.26	#NULL!	4.9	71	500	#NULL!	32.67	0.04	99.7	1	1	56	13
0	57	20	#NULL!	9.5	5	7.25	9.1	7	8.05	8.25	7.05	7.65	6469.91	4149.05	2320.86	6451.13	4130.3	2320.83	6460.52	4139.68	2320.84	165	66	1.7272	24.24	101	1.01	1.2	1.28	126	80	21.23	13.4	5.6	1.02	3.77	2.19	49.6	3.9	48	299	0.82	71.82	0.17	104.56	1	0	57	20
0	36	6	9.44	5.1	12.1	8.6	4.1	9.6	6.85	7.35	8.1	7.725	4111.68	2931.59	1180.09	4112.52	2904.25	1208.27	4112.1	2917.92	1194.18	153	57.5	1.54213	24.56	82.5	0.9	1.29	1.18	126	77	16.46	10.9	4.78	1.12	3.08	1.11	58.8	6.8	45	#NULL!	0.63	19.62	0.01	123.78	1	0	36	6
1	57	6.33	6	21.2	18.7	19.95	13.4	18.6	16	19.9	16.05	17.975	5147.27	1461.47	3685.8	5110.83	1429.71	3681.12	5129.05	1445.59	3683.46	166	67.7	1.75364	24.56	97	1	1.24	1.31	155	88	7.67	6.3	4.14	0.63	2.46	3.53	51	6.5	77	438	1.03	8.57	0.01	#NULL!	#NULL!	1	57	6.33
1	58	8	#NULL!	4.7	6.3	5.5	7.4	5.6	6.5	5.15	6.85	6	4875.23	1523.51	3351.72	4875.74	1727.11	3148.63	4875.48	1625.31	3250.18	178	78	1.95909	24.6	96	0.99	1.12	0.99	147	84	7.86	6.4	3.87	1.4	1.63	2.34	64	1.6	49	357	0.71	#NULL!	5	114.5	1	1	58	8
0	68	16	5.32	13.2	11.2	12.2	10.7	11.6	11.15	12.4	10.95	11.675	8243.3	4787.48	3455.82	8231.8	4765.14	3466.66	8237.55	4776.31	3461.24	162	64.7	1.69003	24.65	95	0.99	1.06	1.25	140	92	12.26	8.7	4.91	1.14	3.23	1.56	58.7	6.2	55	361	1.2	10.43	0.03	92.55	1	0	68	16
0	16	9.06	1	7.5	9.2	8.35	8.1	8.6	8.35	8.05	8.65	8.35	5497.12	3848.99	1648.13	5460.57	3861.53	1599.04	5478.85	3855.26	1623.59	160	63.2	1.65826	24.68	84	0.85	1.24	1.17	133	83	14.36	9.8	4.94	1.13	3.45	1.54	43	5.3	45	254	0.57	28.27	0.02	#NULL!	#NULL!	0	16	9.06
1	68	20	7.91	17.7	14.3	16	17.8	14.1	15.95	15.9	16.05	15.975	4587.47	1974.7	2612.77	4613.11	2056.83	2556.28	4600.29	2015.77	2584.53	176	76.5	1.92714	24.69	92.5	0.94	1.07	1.11	144	85	6.72	5.8	3.98	1.26	2.02	1.17	39	#NULL!	#NULL!	107	#NULL!	43.31	0.04	#NULL!	#NULL!	1	68	20
1	53	21	7.91	17.9	9.7	13.8	20.2	13.6	16.9	15.75	14.95	15.35	7432.73	3888.45	3544.28	7432.73	3481.94	3950.79	7432.73	3685.2	3747.53	167	69	1.77558	24.74	93	1.03	1.09	1.12	127	70	8.25	6.6	4.97	1.16	3.41	1.24	69	7.4	58	282	0.77	5.71	0.01	110.65	1	1	53	21
0	67	20	#NULL!	7.6	11.6	9.6	5.8	12.1	8.95	9.85	8.7	9.275	4866.7	3000.95	1865.75	4841.62	2964.8	1876.82	4854.16	2982.88	1871.29	157	61	1.61121	24.75	84	0.89	1.22	1.01	142	63	9.2	7.1	3.61	0.76	2.21	1.16	22	2.9	32	103	0.75	15.29	0.02	111.38	1	0	67	20
1	53	1	#NULL!	27.4	25.1	26.25	27.6	26.4	27	26.9	26.35	26.625	2716.7	1012.14	1704.56	2725.11	1023.25	1701.86	2720.91	1017.7	1703.21	158	62	1.62987	24.8	89	0.97	1.25	1.08	116	76	14.74	10	4.19	#NULL!	2.31	#NULL!	#NULL!	5	73	#NULL!	#NULL!	9.44	0.01	100.67	1	1	53	1
1	72	5	#NULL!	20.2	18.2	19.2	22.7	22.2	22.45	21.2	20.45	20.825	3743.9	1217.23	2526.67	3743.9	1250.34	2493.56	3743.9	1233.79	2510.11	168	70	1.79422	24.8	92	0.97	1.08	#NULL!	142	81	8.63	6.8	4.11	1.16	2.36	1.3	23.1	6.1	69	220	0.87	6.53	0.01	90.15	1	1	72	5
1	69	3	#NULL!	22.9	17.2	20.05	19.5	12.9	16.2	17.9	18.35	18.125	4573.31	1703.77	2869.54	4575.53	1730.92	2844.61	4574.42	1717.35	2857.07	154	59	1.56648	24.8	99	1.03	1.21	1.27	121	100	10.16	7.6	2.42	0.81	1.25	0.84	47	3.22	67	180	0.81	33.62	0.06	93.19	1	1	69	3
0	77	6.8	9	12.1	19	15.55	13.1	13	13.05	12.55	16.05	14.3	6634.26	3290.32	3343.94	6606.24	3285.43	3320.81	6620.25	3287.88	3332.38	155	59.6	1.58063	24.8	91.5	0.94	1.21	1.6	135	56	6.72	5.8	#NULL!	#NULL!	#NULL!	#NULL!	#NULL!	3.8	65	#NULL!	#NULL!	10.8	0.02	#NULL!	#NULL!	0	77	6.8
0	53	12	9.94	23.7	17.3	20.5	23.5	24.8	24.15	24.25	20.4	22.325	5568.27	3105.87	2462.4	5652.6	3154.89	2497.71	5610.44	3130.38	2480.05	163	66	1.712	24.84	91	0.9	1.3	1.15	125	75	9.01	7	3.76	1.05	2	2.39	73	4.6	60	257	0.96	11.34	0.01	99.93	1	0	53	12
1	58	20	#NULL!	24.7	18.9	21.8	26.4	20.2	23.3	22.45	22.65	22.55	7247.93	2321.06	4926.87	7263.62	2383.25	4880.37	7255.77	2352.16	4903.62	179	80	1.98835	24.97	#NULL!	1.07	1.07	1.01	180	102	13.98	9.6	5.65	1.47	3.55	1.44	43	3.62	49	179	0.76	56.66	0.16	114.5	1	1	58	20
1	60	30	#NULL!	5.2	8.2	6.7	9.3	8.4	8.85	6.8	8.75	7.775	5828.79	3463.22	2365.57	5858.98	3488.55	2370.43	5843.89	3475.89	2368	174	75.6	1.90165	24.97	99	0.99	1.09	1.17	158	78	16.65	11	5.35	0.87	3.66	1.52	66	4.2	52	164	0.62	39.2	0.09	110.17	1	1	60	30
0	58	13	4.77	9.3	11.3	10.3	13.1	12.7	12.9	11	12.2	11.6	6105.14	3615.44	2489.7	6328.05	3808.64	2519.41	6216.6	3712.04	2504.55	160	64	1.66715	25	89	0.908	1.067	0.969	120	78	17.99	11.7	4.31	1.18	2.54	1.03	36	6.4	35	229	0.63	23.98	0.02	115.2	1	0	58	13
1	68	7	6.75	16.4	15.2	15.8	14.8	14.8	14.8	15.6	15	15.3	4588.07	2010.16	2577.91	4380.43	1903.17	2477.26	4484.25	1956.66	2527.59	172	74	1.86871	25	96	0.96	1.19	1.24	152	74	10.16	7.6	4.71	1.46	2.79	1.28	51	6.4	67	199	0.93	7.2	0.01	93.85	1	1	68	7
1	43	0.02	9.54	17.1	15.2	16.15	16.9	12.7	14.8	14.9	16.05	15.475	6530.71	2212.53	4318.18	6571.02	2262.66	4308.36	6550.86	2237.59	4313.27	172	74	1.86871	25	93	1.01	1.21	1.17	136	100	14.36	9.8	6.91	1.41	4.3	3.63	45	6.7	73	305	0.79	1.84	0	107.99	1	1	43	0.02
0	57	18	9.32	11.2	15.2	13.2	10.7	14.7	12.7	12.95	12.95	12.95	4312.34	2557.3	1755.04	4252.64	2551.58	1701.06	4282.49	2554.44	1728.05	160	64	1.66715	25	79.5	0.94	1.23	1.28	123	78	8.63	6.8	5.7	1.2	2.7	3.91	52	5	53	303	0.87	6.75	0.02	101.21	1	0	57	18
1	58	21	6.5	21.4	7.3	14.35	22	7.4	14.7	14.4	14.65	14.525	3482.91	1743.24	1739.67	3426.17	1722.46	1703.71	3454.54	1732.85	1721.69	174	76	1.90592	25.1	88	0.8	1.15	1.28	160	85	10.73	7.9	3.8	1.21	2.02	0.79	41.9	4.4	68	243	0.73	8.37	0.01	100.07	1	1	58	21
1	60	20	11.7	16.4	12.7	14.55	19.1	12.6	15.85	14.5	15.9	15.2	6444.76	2293.97	4150.79	6446.81	2384.61	4062.2	6445.78	2339.29	4106.49	173	75	1.88732	25.1	97	1	1.29	1.28	143	74	#NULL!	#NULL!	5.79	1.2	3.95	2.35	65	4.9	72	287	0.76	12.64	8.9	96.38	1	1	60	20
1	65	4	#NULL!	21.4	24.5	22.95	24.8	22.4	23.6	21.9	24.65	23.275	6715.08	3401.4	3313.68	6753.06	3546.86	3206.2	6734.07	3474.13	3259.94	174	76	1.90592	25.1	#NULL!	#NULL!	0.6	1.06	137	71	6.91	5.9	3.34	0.98	1.95	0.96	40	3.5	59	303	0.83	5.43	0.01	100.99	1	1	65	4
1	55	12	5.59	13.8	9.6	11.7	16.9	11.5	14.2	12.65	13.25	12.95	6101.88	3339	2762.88	6017.21	3394.79	2622.42	6059.55	3366.89	2692.65	175	77	1.92452	25.14	100	0.99	1.32	1.25	132	79	#NULL!	#NULL!	4.45	1.17	2.79	0.95	31.2	4.5	55	184	0.94	335.06	0.35	111.51	1	1	55	12
1	73	14	12.06	9.8	13.4	11.6	11.6	11.9	11.75	10.85	12.5	11.675	5559.53	2595.63	2963.9	5586.95	2621.47	2965.48	5573.24	2608.55	2964.69	168	71	1.80507	25.15	87	0.91	108	1.28	144	80	13.98	9.6	3.62	1.04	2.39	0.82	47.2	4.8	55	260	0.73	7.01	0.01	98.27	1	1	73	14
1	71	23	#NULL!	23.1	23.4	23.25	24.6	22.1	23.35	22.6	24	23.3	6142.57	2087.36	4055.21	6146.69	2129.38	4017.31	6144.63	2108.37	4036.26	163	67	1.72297	25.2	94	0.98	1.3	1.31	131	67	#NULL!	#NULL!	4.5	1	2.83	1.9	30	7	59	#NULL!	1	8	0.03	96.82	1	1	71	23
1	48	8	6.69	16	6.5	11.25	15.7	7.5	11.6	11.75	11.1	11.425	5954.69	3342.13	2612.56	5946.03	3331.45	2614.58	5950.36	3336.79	2613.57	169	72.5	1.82904	25.2	#NULL!	1	1.27	1.17	144	95	14.55	9.9	4.35	0.32	1.27	12.83	58.7	7.7	57	#NULL!	1.06	361.43	0.5	115.43	1	1	48	8
1	49	11.43	10	21	19	20	18	19.2	18.6	20.1	18.5	19.3	5582.86	2239.08	3343.78	5599.61	2251.68	3347.93	5591.23	2245.38	3345.86	178	80	1.98029	25.25	90	0.89	1.12	1.13	157	106	12.64	8.9	4	1.01	2.49	1.9	62	5.2	78	#NULL!	0.77	7.26	0.01	#NULL!	#NULL!	1	49	11.43
0	59	10	9.06	20.6	15.5	18.05	18.5	14.3	16.4	17.45	17	17.225	5302.87	3478.17	1824.7	5346.45	3534.28	1812.17	5324.66	3506.22	1818.43	160	65	1.67817	25.39	93.5	0.96	1.45	1.26	145	78	14.55	9.9	5.48	1.09	3.49	2.01	25.1	9.4	62	234	1	14.19	0.01	94.61	1	0	59	10
0	71	20	7.42	10	23.1	16.55	13.3	25.4	19.35	17.7	18.2	17.95	5627.72	2265.94	3361.78	5604.31	2206.81	3397.5	5616.02	2236.38	3379.64	162	67	1.7153	25.53	92	0.95	1.08	1.18	150	81	11.68	8.4	4.88	1.11	3.1	1.91	66	5.5	50	195	1.18	214.31	0.92	93.5	1	0	71	20
1	63	6	4.45	43.5	18.8	31.15	34.9	20.3	27.6	31.9	26.85	29.375	6069.46	2630.47	3438.99	6030.55	2673.63	3356.92	6050.01	2652.05	3397.95	170	74	1.85293	25.6	96	0.96	1.29	1.28	122	76	7.48	6.2	4.15	1.14	2.22	2.13	38	5.5	65	307	0.97	9.42	0.02	98.42	1	1	63	6
1	61	20	#NULL!	7	17.8	12.4	7	14.3	10.65	10.65	12.4	11.525	6338.09	3550.92	2787.17	6332.53	3703.19	2629.34	6335.31	3627.05	2708.26	178	80.5	1.98554	25.6	103.5	0.97	1.16	1.13	130	74	7.1	6	4.11	1.02	2.59	1.63	25	4.2	63	333	0.87	2.93	0	101.11	1	1	61	20
1	66	22	7.47	30.4	10.5	20.45	29.3	18.5	23.9	24.45	19.9	22.175	9195.64	4600.09	4595.55	9232.28	4719.91	4512.37	9213.96	4660	4553.96	174	77.5	1.92182	25.6	95	0.95	1.01	1.08	159	80	6.34	5.6	3.66	0.91	2.3	1.13	29	6.2	74	#NULL!	1.16	10.51	0.02	91.37	1	1	66	22
1	51	10	#NULL!	15.7	21.7	18.7	14.8	18	16.4	16.85	18.25	17.55	5912.72	2320.91	3591.81	5875.7	2282.99	3592.71	5894.21	2301.95	3592.26	173	76.9	1.90749	25.69	96	0.95	1.25	1.09	160	84	9.2	7.1	4.29	0.88	2.72	2.79	95	8.3	62	372	1.06	11.61	0.03	109.18	1	1	51	10
0	51	#NULL!	0.42	26.6	16.2	21.4	25.6	14.2	19.9	20.4	20.9	20.65	7221.94	3747.47	3474.47	7202.05	3741.88	3460.17	7211.99	3744.68	3467.32	163	70	1.75535	#NULL!	#NULL!	#NULL!	#NULL!	#NULL!	104	74	7.67	6.3	4.65	1.01	3.19	1.08	19	7.4	71	218	0.94	10.94	0.01	#NULL!	#NULL!	0	51	12.5953
1	55	10	#NULL!	12.5	10.7	11.6	19.8	12	15.9	12.25	15.25	13.75	3164.4	1295.91	1868.49	3272.53	1437.04	1835.49	3218.47	1366.47	1851.99	#NULL!	#NULL!	#NULL!	#NULL!	90	1	1.3	1.25	122	65	23.14	14.4	3.2	1.07	1.66	0.77	46	2.1	59	211	0.75	#NULL!	#NULL!	108.34	1	1	55	10
0	51	0.25	#NULL!	3.8	4.8	4.3	5.2	4.8	5	4.3	5	4.65	3639.08	2189.61	1449.47	3641.09	2228.22	1412.87	3640.09	2208.91	1431.17	160	#NULL!	#NULL!	#NULL!	77	1	1.13	1.15	127	84	8.44	6.7	4.28	1.04	2.61	0.58	7	3.5	44	269	0.71	9.76	0.03	112.23	1	0	51	0.25
1	63	11	10.69	11.7	14.9	13.3	11.4	15.7	13.55	13.7	13.15	13.425	4759.88	1947.15	2812.73	4767.96	1983.71	2784.25	4763.92	1965.43	2798.49	165	70	1.77094	25.71	100	0.95	1.28	1.37	169	94	#NULL!	#NULL!	5.5	1.09	3.98	0.97	149	2.64	71	135	0.96	5.45	0.01	94.92	1	1	63	11
1	63	4	#NULL!	19.5	10.6	15.05	18.1	7.5	12.8	13.5	14.35	13.925	6250.08	3004.49	3245.59	6264.08	3021.13	3242.95	6257.08	3012.81	3244.27	160	66	1.68909	25.78	94	0.94	1.19	1.14	162	96	6.72	5.8	3.74	1.69	1.52	0.71	54.5	4.3	59	366	1.43	11.35	0.01	102.42	1	1	63	4
1	44	0.01	8.21	27.2	30.3	28.75	28.5	31.8	30.15	29.5	29.4	29.45	5536.17	1936.95	3599.22	5519.53	1965.14	3554.39	5527.85	1951.05	3576.8	173	73	1.86576	25.78	92	1.02	1.09	1.07	125	85	8.25	6.6	4.32	0.74	2.1	4.96	74.7	6.7	65	360	0.69	8.59	0	112.48	1	1	44	0.01
1	67	26	5.68	20.4	25.3	22.85	21.6	25.9	23.75	23.15	23.45	23.3	8696.68	2297.38	6399.3	8769.36	2356.58	6412.78	8733.02	2326.98	6406.04	178	82	2.00118	25.88	98	0.95	1.09	1.3	171	88	11.3	8.2	5.49	1.13	3.29	2.5	29	4.71	56	#NULL!	0.91	79.6	0.2	101.74	1	1	67	26
1	65	17	6.69	19.3	16.6	17.95	23.2	12.9	18.05	16.1	19.9	18	4732.63	1987.88	2744.75	4502.91	1995.07	2507.84	4617.77	1991.47	2626.3	169	74	1.84502	25.9	95	0.94	1.37	1.27	127	60	6.91	5.9	3.54	1.21	1.78	0.76	85	4.7	57	279	0.69	#NULL!	#NULL!	102.43	1	1	65	17
1	61	24	6.89	25.1	23	24.05	27.8	24.6	26.2	24.85	25.4	25.125	4902.6	2160.84	2741.76	4910.41	2162	2748.41	4906.51	2161.42	2745.09	170	75	1.86353	26	100	#NULL!	1.38	1.48	133	70	13.59	9.4	5.35	1.29	3.47	0.96	33	5.79	64	246	0.82	13.91	0.01	100.45	1	1	61	24
1	75	7	#NULL!	39.4	23.7	31.55	40.1	23.7	31.9	31.55	31.9	31.725	7126.22	2656.12	4470.1	7337.81	2782.58	4555.23	7232.02	2719.35	4512.66	172	77	1.90054	26.03	104	1.03	1.12	1.11	141	70	10.16	7.6	3.05	0.9	1.74	0.79	70	3.1	59	180	0.92	5.46	0.01	94.14	1	1	75	7
1	64	7	11.2	13.5	22.4	17.95	16.7	20.9	18.8	17.2	19.55	18.375	8445.85	3002.76	5443.09	8445.82	3162	5283.82	8445.83	3082.38	5363.45	178	82.5	2.00636	26.04	102	0.93	1.06	1.04	165	90	11.49	8.3	4.82	0.94	3.21	1.58	73	5.23	68	235	1.1	59.99	1.09	95.94	1	1	64	7
0	71	9.87	14	11.7	17	14.35	10.1	18.4	14.25	15.05	13.55	14.3	6530.33	4216.38	2313.95	6564.94	4241.21	2323.73	6547.64	4228.8	2318.84	158	65	1.66293	26.04	96	0.91	1.14	1.02	157	71	13.78	9.5	4.46	1.29	1.59	3.18	73	5.8	75	#NULL!	1.31	46.15	0.08	#NULL!	#NULL!	0	71	9.87
0	56	16	12.37	16.5	13.1	14.8	17.6	12.4	15	14.45	15.35	14.9	7633.27	4894.53	2738.74	7554.62	4850.51	2704.11	7593.94	4872.52	2721.43	165	71	1.78165	26.08	91	0.91	1.2	1.14	129	83	17.03	11.2	3.35	1.21	1.57	1.05	43	5.28	46	175	0.62	9.64	0.02	106.78	1	0	56	16
0	56	12.37	16	14.2	11.9	13.05	19.4	10.7	15.05	12.45	15.65	14.05	7534.09	4825.46	2708.63	7511.73	4802.34	2709.39	7522.91	4813.9	2709.01	165	71	1.78165	26.08	91	0.91	1.25	1.14	129	83	17.03	11.2	3.35	1.21	1.57	1.05	43	5.28	46	175	0.62	9.64	0.02	#NULL!	#NULL!	0	56	12.37
1	61	14	#NULL!	22.7	26.3	24.5	25.1	27.2	26.15	24.95	25.7	25.325	7408.85	2288.32	5120.53	7446.31	2419.54	5026.77	7427.58	2353.93	5073.65	175	80	1.95603	26.1	96	0.96	1.04	1.14	135	75	15.12	10.2	4.76	1.17	3.02	1.22	17	5.94	56	247	0.83	9.22	0.01	106.12	1	1	61	14
0	51	4	7.52	19.4	29.3	24.35	22	27.8	24.9	23.6	25.65	24.625	8417.26	4003.56	4413.7	8615.44	4082.81	4532.63	8516.35	4043.18	4473.16	158	66	1.67376	26.1	#NULL!	#NULL!	1.1	1.1	138	94	11.49	8.3	4.8	1.22	2.54	2.09	29	#NULL!	#NULL!	293	#NULL!	10.81	0.01	#NULL!	#NULL!	0	51	4
0	58	10	#NULL!	15.6	15.3	15.45	14.7	12.7	13.7	14.15	15	14.575	5965.35	4642.64	1322.71	5937.17	4629.53	1307.64	5951.26	4636.09	1315.17	155	62.8	1.61616	26.14	85	0.91	1.2	1.11	148	84	12.07	8.6	4.56	1.46	2.49	1.02	72	3.7	53	226	0.81	5.03	0.01	100.5	1	0	58	10
0	40	5	7.63	6.9	3.4	5.15	6.9	7.6	7.25	7.25	5.15	6.2	4441.28	3401.4	1039.88	4486.87	3511.94	974.93	4464.07	3456.67	1007.4	164	#NULL!	#NULL!	26.17	80	0.84	1.01	0.97	97	55	15.89	10.6	3.39	1.14	1.73	1.14	90	4.75	58	#NULL!	0.67	#NULL!	#NULL!	110.71	1	0	40	5
1	47	15	8.1	15.7	11.1	13.4	15.7	11.1	13.4	13.4	13.4	13.4	5102.02	2306.93	2795.09	5140.2	2348.43	2791.77	5121.11	2327.68	2793.43	182	89	2.10573	26.25	94	0.88	1.14	1.21	152	101	10.54	7.8	6.32	1.49	3.93	1.81	42	4.7	74	485	0.88	77.8	0.08	104.42	1	1	47	15
1	60	20	5.07	22.4	23.3	22.85	21.5	21.6	21.55	22	22.4	22.2	7295.31	3231.1	4064.21	7294.09	3407.82	3886.27	7294.7	3319.46	3975.24	169	79.5	1.90211	26.3	102	1.07	1.34	1.19	116	71	13.59	9.4	3.22	0.87	1.82	1.32	31	5.56	75	282	0.92	8.57	0.01	94.78	1	1	60	20
1	42	0.5	8.73	21.4	10.4	15.9	25.2	8.7	16.95	15.05	17.8	16.425	4514.34	2763.71	1750.63	4586.81	2816.06	1770.75	4550.57	2789.89	1760.69	185	90	2.14098	26.3	97	0.89	1.11	1.18	134	91	11.49	8.3	4.07	1.09	2.53	1.28	36	3.5	80	277	0.85	#NULL!	#NULL!	104.28	1	1	42	0.5
1	65	3	6.82	22.7	18.6	20.65	19.3	16.7	18	19.7	18.95	19.325	8599.74	3115.64	5484.1	6613.41	3201.73	3411.68	7606.57	3158.68	4447.89	163	70	1.75535	26.3	93	#NULL!	1.04	1.24	137	82	#NULL!	#NULL!	4.37	1.15	2.44	2.08	69	3.61	71	#NULL!	1.04	17.68	0.01	93.59	1	1	65	3
0	62	9	15.26	5.3	4.7	5	12.8	4.7	8.75	5	8.75	6.875	5587.57	3823.12	1764.45	5731.42	4007.1	1724.32	5659.49	3915.11	1744.38	163	70	1.75535	26.35	88	0.88	1.11	1.2	138	65	10.73	7.9	3.1	1.15	1.35	1	61	4.8	56	323	1.03	8.96	0.01	95.96	1	0	62	9
0	76	28	8.78	9	3.9	6.45	16.6	3.9	10.25	6.45	10.25	8.35	5506.67	3173.07	2333.6	5511.45	3241.54	2269.91	5509.06	3207.3	2301.76	157	65	1.6553	26.4	90	0.85	1.1	1.15	140	67	13.4	9.3	3.79	1.44	1.88	0.56	32	5.7	48	222	0.83	4.04	0.01	91.5	1	0	76	28
0	66	14	6.06	15.8	19.8	17.8	14	20.5	17.25	18.15	16.9	17.525	7895.25	4278.38	3616.87	7677.36	4164.69	3512.67	7786.31	4221.53	3564.77	158	66	1.67376	26.44	99	#NULL!	1.29	1.03	165	79	13.4	9.3	#NULL!	#NULL!	#NULL!	#NULL!	#NULL!	4.9	44	#NULL!	0.83	9.47	0.02	101	1	0	66	14
0	65	12	11.61	10.6	11.7	11.15	10.9	11.7	11.3	11.15	11.3	11.225	7901.49	4313.11	3588.38	7638.56	4094.6	3543.96	7770.02	4203.85	3566.17	165	72	1.79227	26.45	94	0.87	1.2	1.26	110	60	16.65	11	#NULL!	#NULL!	#NULL!	#NULL!	#NULL!	#NULL!	#NULL!	#NULL!	#NULL!	#NULL!	#NULL!	#NULL!	#NULL!	0	65	12
1	35	0.5	5.02	13	7.8	10.4	12.9	9.5	11.2	11.25	10.35	10.8	7773.41	4226.49	3546.92	#NULL!	#NULL!	0	3886.7	2113.24	1773.46	178	84	2.02178	26.5	101	1	1.2	1.13	134	86	13.02	9.1	5.63	1.07	3.68	1.69	61	5.9	64	355	0.79	4.09	0.01	120.58	1	1	35	0.5
1	52	10	7.65	29	31.3	30.15	33.6	30.5	32.05	29.75	32.45	31.1	7387.31	2490.55	4896.76	7201.89	2397.57	4804.32	7294.6	2444.06	4850.54	167	74	1.82917	26.53	91	0.89	1.13	1.32	164	91	9.01	7	4.69	0.71	2.25	4.77	32	4.7	75	403	0.64	5.82	0.01	100.26	1	1	52	10
1	71	8	6.22	18.2	19.8	19	19.1	20.9	20	19.55	19.45	19.5	5111.74	1757.22	3354.52	5111.75	1752.97	3358.78	5111.74	1755.1	3356.65	180	86	2.05871	26.54	96	0.92	1.11	1.12	120	76	13.78	9.5	5.44	1.16	3.25	1.51	65.3	8.6	70	228	0.85	11.02	0.01	90.25	1	1	71	8
0	57	20	6.18	13.1	18.4	15.75	15.9	19.1	17.5	16.1	17.15	16.625	6342.26	4221.41	2120.85	6355.47	4223.1	2132.37	6348.86	4222.26	2126.61	160	68	1.71066	26.56	93	0.95	0.76	0.79	126	73	7.29	6.1	5.43	1.72	3.02	0.85	22	6.77	50	227	0.67	7.57	0.01	103.17	1	0	57	20
0	53	5	#NULL!	5	5.8	5.4	7	4.4	5.7	4.7	6.4	5.55	2808.57	1486.81	1321.76	2761.97	1442.09	1319.88	2785.27	1464.45	1320.82	160	68	1.71066	26.56	94	0.93	1.5	1.38	150	70	21.04	13.3	6.11	2.81	2.1	0.73	9.5	#NULL!	#NULL!	361	#NULL!	1782.7	4.11	#NULL!	#NULL!	0	53	5
1	60	17	5.39	27.7	31	29.35	32	30.8	31.4	29.25	31.5	30.375	8737.82	3324.85	5412.97	#NULL!	#NULL!	0	4368.91	1662.42	2706.49	170	77	1.88449	26.64	99	0.96	1.26	1.31	145	89	20.28	12.9	5.75	0.96	2.25	5.55	70	5.5	78	614	1.37	30.59	0.05	93.26	1	1	60	17
1	69	20	8.06	25.2	21.9	23.55	27.9	23.3	25.6	24.25	24.9	24.575	6528.03	3573.64	2954.39	6538.37	3632.14	2906.23	6533.2	3602.89	2930.31	165	72.8	1.8007	26.74	100	0.96	1.17	1.37	152	90	14.74	10	3.71	1.2	2.03	0.68	49.6	7.5	69	270	0.9	40.39	0.02	92.07	1	1	69	20
1	43	3	8.53	13.1	14.1	13.6	15.4	18.7	17.05	15.9	14.75	15.325	9692.9	3442.57	6250.33	9692.98	3463.88	6229.1	9692.94	3453.22	6239.72	174	81	1.95824	26.8	102	1.06	1.2	1.23	178	110	9.2	7.1	4.89	1	2.49	5.61	52	5.1	66	416	0.93	20.85	0.02	112.56	1	1	43	3
0	62	7	#NULL!	7.2	17.6	12.4	7.8	13.6	10.7	10.4	12.7	11.55	7411.73	3927.67	3484.06	7288.81	3919.31	3369.5	7350.27	3923.49	3426.78	165	73	1.80281	26.8	90	0.95	1.09	1.05	128	78	#NULL!	#NULL!	5.04	1.09	3.26	1.54	46	5.17	61	346	1	6.7	0	93.3	1	0	62	7
1	67	#NULL!	10	19.8	22.5	21.15	18.6	20.6	19.6	20.2	20.55	20.375	7246.97	2988.13	4258.84	7258.01	3018.64	4239.37	7252.49	3003.39	4249.1	173	80.6	1.94597	26.93	103	1.11	1.14	1.08	141	83	9.01	7	4.14	1.25	2.54	0.93	38	7.1	72	191	1.01	7.9	0.01	#NULL!	#NULL!	1	67	12.5953
1	57	25	6.84	19.8	13.3	16.55	23	18	20.5	18.9	18.15	18.525	7925.65	3078.34	4847.31	7989	3154.93	4834.07	7957.32	3116.64	4840.69	169	77	1.87645	26.96	94	1.01	1.1	1.23	155	87	16.46	10.9	2.87	0.75	1.77	1.05	25.5	5.5	63	310	0.99	9.27	0.01	103.99	1	1	57	25
1	46	4	8.55	25.9	18.8	22.35	26.7	19.1	22.9	22.5	22.75	22.625	7874.49	3438.15	4436.34	7810.95	3351.24	4459.71	7842.72	3394.7	4448.02	170	78	1.89486	26.99	100	0.96	1.17	1.1	107	84	9.77	7.4	3.94	1.12	2.32	1.12	53	6.27	54	342	0.76	31.2	0.05	119.69	1	1	46	4
1	57	2	#NULL!	38.8	38	38.4	34.4	36.9	35.65	37.85	36.2	37.025	10386.8	4253.82	6133.02	10419	4339.04	6079.98	10402.9	4296.43	6106.5	185	102	2.25795	26.99	115	0.99	1.04	1.1	112	74	9.77	7.4	4.02	0.92	2.5	1.19	9	5.9	71	298	1.08	17.68	#NULL!	99	1	1	57	2
1	56	10	5.52	29.8	28.5	29.15	30.8	26.2	28.5	28	29.65	28.825	6675.57	1848.72	4826.85	6674.12	1857.01	4817.11	6674.85	1852.87	4821.98	172	80	1.93167	27.04	100	0.96	1.1	1	119	72	7.29	6.1	3.14	1.04	1.59	1.4	36	6.4	63	351	0.91	2.87	0	104.72	1	1	56	10
0	60	20	9.81	34	27.7	30.85	35.3	21.8	28.55	27.9	31.5	29.7	8407.78	5722.98	2684.8	8419.19	5951.95	2467.24	8413.49	5837.47	2576.02	155	65	1.63998	27.05	88	0.87	0.6	0.46	174	72	12.45	8.8	3.81	1.11	2	1.8	62	6.1	51	182	1.17	164.79	0.5	100.36	1	0	60	20
0	52	10	7.06	10.4	8.6	9.5	11.9	13.4	12.65	11.9	10.25	11.075	8860.11	5582.88	3277.23	8873.17	5592.42	3280.75	8866.64	5587.65	3278.99	163	72	1.77649	27.1	92	0.9	1.58	1.43	128	76	16.46	10.9	3.9	1.14	2.12	1.42	48	5.6	54	#NULL!	0.78	11.09	0.02	104.18	1	0	52	10
0	56	9	#NULL!	17.8	20.5	19.15	20.6	20.1	20.35	18.95	20.55	19.75	6127.35	3366.22	2761.13	6095.91	3332.5	2763.41	6111.63	3349.36	2762.27	165	74	1.81326	27.18	#NULL!	#NULL!	#NULL!	#NULL!	145	80	18.94	12.2	3.85	1.04	2.07	1.88	24	#NULL!	#NULL!	#NULL!	#NULL!	13.48	0.01	#NULL!	#NULL!	0	56	9
0	68	10	5.19	20.9	10.5	15.7	17.6	12.8	15.2	16.85	14.05	15.45	6707.78	4263.21	2444.57	6780.47	4376.21	2404.26	6744.12	4319.71	2424.41	166	75	1.83164	27.2	#NULL!	#NULL!	#NULL!	#NULL!	132	55	7.86	6.4	3.9	1.24	1.95	1.33	23	4.96	59	283	1.08	7.05	0.01	90.43	1	0	68	10
1	52	12	4.26	32.4	18.5	25.45	30.5	20.2	25.35	26.3	24.5	25.4	7634.11	2495.61	5138.5	7667.28	2620.47	5046.81	7650.69	2558.04	5092.65	170	79	1.90514	27.3	100	1	1.15	1.15	171	97	8.06	6.5	2.63	0.79	1.38	1.74	31	6.26	73	294	0.95	#NULL!	#NULL!	101.38	1	1	52	12
1	43	7	7.99	30	11.8	20.9	28.3	12.5	20.4	21.25	20.05	20.65	5303.11	2085.66	3217.45	5508.67	2232.98	3275.69	5405.89	2159.32	3246.57	170	79	1.90514	27.34	97	0.92	1.27	1.43	172	103	10.16	7.6	5.03	1.06	3.21	1.95	78	7.49	83	#NULL!	1.04	11.68	0.01	99.04	1	1	43	7
1	56	20	7.87	30.6	16.7	23.65	30	19.3	24.65	24.95	23.35	24.15	6640.15	1873.61	4766.54	6645.46	1933.53	4711.93	6642.81	1903.57	4739.23	171	80	1.92352	27.36	100	1.02	1.14	1.36	145	83	9.01	7	5.08	1.13	3.39	1.01	39.5	5.7	77	297	1.15	11.18	0.01	96.43	1	1	56	20
1	64	12	12.83	11.1	19.1	15.1	13.6	19.7	16.65	15.4	16.35	15.875	4967.01	1515.55	3451.46	4974.54	155.53	4819.01	4970.77	835.54	4135.23	173	73	1.86576	27.39	91	0.9	1.27	1.27	147	77	13.78	9.5	2.54	1.31	0.83	0.71	25	5.86	72	184	0.92	9.46	0.03	93.71	1	1	64	12
0	48	0.17	7.13	28.6	33.9	31.25	29	34.6	31.8	31.6	31.45	31.525	7463.72	3212.25	4251.47	7454.92	3239.24	4215.68	7459.32	3225.74	4233.57	159	69.2	1.71561	27.4	95	0.93	1.12	1.3	141	97	9.2	7.1	4.07	0.83	2.81	1.99	#NULL!	4.9	47	374	0.92	7.14	0.01	112.16	1	0	48	0.17
1	55	2	#NULL!	9.9	10.6	10.25	9.8	11.1	10.45	10.5	10.2	10.35	6198.12	2640.35	3557.77	6271.36	2809.13	3462.23	6234.74	2724.74	3510	176	85	2.0154	27.44	108	0.93	1.01	1.12	159	92	18.18	11.8	5.2	1.29	3.41	1.29	80	6.45	54	#NULL!	0.86	36	0.03	112.36	1	1	55	2
0	72	12	#NULL!	13.6	5.8	9.7	17.7	6.7	12.2	10.15	11.75	10.95	5324.74	2992.16	2332.58	5570.36	3091.26	2479.1	5447.55	3041.71	2405.84	150	61.5	1.56422	27.5	92	0.87	1.06	1.05	150	76	12.07	8.6	4.07	1.49	1.92	0.87	33.3	4.4	44	218	0.75	3.84	0.01	96.84	1	0	72	12
1	70	20	10.3	33.9	30.5	32.2	33.3	25.4	29.35	29.65	31.9	30.775	9835.69	4694.74	5140.95	9829.89	4687.42	5142.47	9832.79	4691.08	5141.71	165	75	1.82363	27.55	100	1.07	1.4	#NULL!	132	70	14.74	10	4.8	0.79	3.34	1.13	51	5.4	71	#NULL!	1.1	83.86	0.12	90.36	1	1	70	20
1	31	0.03	8.79	19	21.3	20.15	18.4	17.9	18.15	18.45	19.85	19.15	8748.3	4349.31	4398.99	8752.32	4358.37	4393.95	8750.31	4353.84	4396.47	170	80.4	1.91942	27.6	#NULL!	0.9	1.24	1.27	140	85	16.27	10.8	6.04	0.95	3	5.59	49.7	4.5	59	340	0.77	17.02	0.01	128.24	1	1	31	0.03
0	65	0.5	#NULL!	6.2	5.1	5.65	9.3	5.5	7.4	5.85	7.2	6.525	5500.97	3986.99	1513.98	5288.23	3801.12	1487.11	5394.6	3894.05	1500.55	152	64	1.60629	27.7	105	0.93	0.81	1	112	66	7.48	6.2	4.29	1.17	2.55	1.19	29	4.84	56	275	0.93	5.9	0.02	93.96	1	0	65	0.5
1	44	10	8.85	10.2	14	12.1	14.4	13.6	14	11.9	14.2	13.05	6014.79	2493.15	3521.64	6009.07	2507.38	3501.69	6011.93	2500.26	3511.66	170	80	1.91536	27.7	98	0.94	1.05	1.06	126	87	11.68	8.4	5.05	0.65	3.57	1.7	58.1	2.7	64	246	1.03	10.36	0.01	113.2	1	1	44	10
1	62	5	7.53	18.9	18.2	18.55	20.3	17.8	19.05	18.35	19.25	18.8	5824.04	2232.2	3591.84	5795.41	2276.28	3519.13	5809.73	2254.24	3555.49	174	84	1.98874	27.74	98	0.9	1.12	1.13	118	76	10.92	8	3.52	1.2	1.49	1.1	28	5.2	68	315	0.92	140.1	0.27	97.3	1	1	62	5
1	58	10	#NULL!	28	21.3	24.65	20	23.4	21.7	25.7	20.65	23.175	5991.72	2566.59	3425.13	6038.41	2666.14	3372.27	6015.06	2616.36	3398.7	166	76.5	1.84712	27.76	101	0.92	1.31	1.6	123	79	9.2	7.1	2.99	0.89	1.77	1.26	71	5.2	61	191	0.87	8.73	0.01	104.64	1	1	58	10
1	58	3	#NULL!	25.6	25.6	25.6	23.8	26.3	25.05	25.95	24.7	25.325	8324.54	2309.04	6015.5	8308.8	2290.22	6018.58	8316.67	2299.63	6017.04	181	91	2.11724	27.77	103	0.97	1.33	1.17	121	74	9.77	7.4	3.92	0.97	2.47	1.26	35	4.2	67	299	0.82	6.83	0	100.68	1	1	58	3
0	61	5.95	10	24.1	9.3	16.7	24.7	7.7	16.2	15.9	17	16.45	8426.43	5421.38	3005.05	8452.73	5418.6	3034.13	8439.58	5419.99	3019.59	150	62.5	1.57498	27.78	88	0.87	1.14	1.07	123	68	11.11	8.1	5.09	1.18	3.06	1.64	42	4.42	57	243	0.93	9.26	0.02	#NULL!	#NULL!	0	61	5.95
1	72	28	#NULL!	14	15.4	14.7	14.6	12	13.3	13	15	14	3010.99	1409.75	1601.24	3039.64	1500.54	1539.1	3025.32	1455.14	1570.17	175	#NULL!	#NULL!	27.91	86	0.97	1.09	1.15	125	70	11.68	8.4	2.62	1.17	1.14	0.56	25	6.92	53	493	1.07	274.39	1.07	100.48	1	1	72	28
1	57	14	7.3	22.7	25.1	23.9	27.4	23.1	25.25	22.9	26.25	24.575	6760.76	1784.23	4976.53	6879.77	1882.79	4996.98	6820.27	1833.51	4986.76	175	85.5	2.0121	27.92	104	1	1.24	1.18	118	65	9.58	7.3	3.55	0.99	1.99	2.04	72.1	5.4	74	277	0.87	2.64	0.01	97.33	1	1	57	14
1	60	8	5.92	15.7	17.4	16.55	17.9	20.1	19	17.9	17.65	17.775	5720.89	2027.21	3693.68	5681.87	2053.04	3628.83	5701.38	2040.12	3661.26	166	77	1.85224	27.94	#NULL!	0.96	1.07	1.05	144	83	#NULL!	#NULL!	6.79	1.02	3.65	5.17	34.5	#NULL!	#NULL!	#NULL!	#NULL!	279.67	0.26	#NULL!	#NULL!	1	60	8
0	44	12.88	7	17.8	18.7	18.25	18	15.8	16.9	16.8	18.35	17.575	7013.41	3804.09	3209.32	7227.62	3933.34	3294.28	7120.52	3868.72	3251.8	172	82.3	1.95508	28	100	0.96	#NULL!	#NULL!	141	79	10.92	8	4.87	1.09	3.39	1.41	98	4.75	53	233	0.69	23.32	0.03	#NULL!	#NULL!	0	44	12.88
1	57	23	7.68	24	27.7	25.85	21.8	27.5	24.65	25.75	24.75	25.25	6607.01	2079.93	4527.08	6599.25	2095.46	4503.79	6603.13	2087.7	4515.44	170	81	1.92549	28	105	1.02	1.18	1.17	129	78	8.44	6.7	4.55	0.92	2.96	1.84	38	5.3	40	221	0.71	24.9	0.04	125.33	1	1	57	23
1	43	3	#NULL!	21.6	11.7	16.65	16.4	15.3	15.85	18.45	14.05	16.25	6407.29	2920.68	3486.61	6367.29	2953.8	3413.49	6387.29	2937.24	3450.05	174	85	1.99877	28.08	#NULL!	0.98	1.24	1.48	136	92	13.02	9.1	4.74	0.82	2.69	3.57	71	5.5	78	307	0.83	15.93	0.01	105.09	1	1	43	3
0	54	20	#NULL!	28.1	24.6	26.35	25.7	24.1	24.9	26.1	25.15	25.625	6731.59	3917.13	2814.46	6919.4	4023.59	2895.81	6825.49	3970.36	2855.14	160	72	1.75273	28.13	92	0.9	1.04	0.94	140	80	18.75	12.1	6.04	0.95	3.76	2.35	50	4.87	60	188	1.13	16.37	0.03	99.23	1	0	54	20
1	65	10	6.7	29.9	23.1	26.5	27.5	23.4	25.45	26.65	25.3	25.975	6685.13	3731.67	2953.46	6668.03	3774.73	2893.3	6676.58	3753.2	2923.38	160	72.5	1.75789	28.32	104	0.97	1.31	1.36	126	72	13.02	9.1	3.27	0.86	2.02	1.44	41	4.6	69	243	0.84	7.89	1	94.7	1	1	65	10
1	69	9	5.95	32.7	29.6	31.15	34	33.4	33.7	33.05	31.8	32.425	8672.97	2915.54	5757.43	8696.91	2946.45	5750.46	8684.94	2930.99	5753.94	168	80	1.89899	28.34	106	1.06	1.06	1.05	#NULL!	#NULL!	#NULL!	#NULL!	#NULL!	#NULL!	#NULL!	#NULL!	#NULL!	#NULL!	#NULL!	#NULL!	1.1	4.86	0.01	#NULL!	#NULL!	1	69	9
1	54	6.55	5	35.6	17	26.3	35.2	15.6	25.4	25.6	26.1	25.85	6181.81	2684.89	3496.92	6092.75	2632.93	3459.82	6137.28	2658.91	3478.37	170	82	1.93556	28.37	105	0.99	1.25	1.31	135	84	8.06	6.5	5.38	1.21	3.53	1.9	30	4.76	75	247	0.97	5.37	0	#NULL!	#NULL!	1	54	6.55
1	33	2	12.36	21.4	17.5	19.45	26.2	14.3	20.25	17.85	21.85	19.85	5468.05	2682.46	2785.59	5401.06	2682.67	2718.39	5434.56	2682.57	2751.99	173	85	1.99043	28.4	94	0.92	0.94	1.27	139	85	#NULL!	#NULL!	#NULL!	#NULL!	#NULL!	#NULL!	#NULL!	#NULL!	#NULL!	#NULL!	#NULL!	#NULL!	#NULL!	#NULL!	#NULL!	1	33	2
1	34	10	8.53	15.5	21.2	18.35	18.9	21.8	20.35	18.65	20.05	19.35	6313.34	2590.92	3722.42	6391.46	2671	3720.46	6352.4	2630.96	3721.44	178	90	2.08194	28.4	97	0.95	1.19	1.02	147	87	11.68	8.4	5.9	0.9	2.21	6.8	52	5	76	461	0.73	27.52	0.03	113.15	1	1	34	10
0	53	16	9.2	6.3	9.7	8	6.1	8.8	7.45	7.55	7.9	7.725	5743.5	3587.13	2156.37	5775.46	3668.3	2107.16	5759.48	3627.72	2131.76	158	71	1.72652	28.44	96	1	1.15	1.18	132	81	9.97	7.5	4.27	1.14	2.55	1.28	28	5.7	61	179	0.8	10.45	0.01	99.39	1	0	53	16
1	42	3	9.96	26.1	18.3	22.2	26.4	15.1	20.75	20.6	22.35	21.475	6514.89	2271.42	4243.47	6435.28	2216.7	4218.58	6475.09	2244.06	4231.02	175	87.5	2.03197	28.57	95	0.9	1.18	1.19	128	83	9.2	7.1	5.01	0.68	2.06	5.34	70	5.4	69	452	0.73	86.86	0.06	111.3	1	1	42	3
1	58	24	5.48	26.8	27.8	27.3	30.7	29.3	30	28.05	29.25	28.65	6851.28	2512.62	4338.66	6779.58	2578.24	4201.34	6815.43	2545.43	4270	165	78	1.85429	28.65	96	0.99	1.22	1.32	130	62	15.12	10.2	3.76	1.16	2.16	1.34	87	5.3	71	321	0.91	6.19	0.01	98.31	1	1	58	24
1	51	13	#NULL!	10.2	17.3	13.75	33.2	24.3	28.75	17.25	25.25	21.25	8824.9	3470.08	5354.82	8831.73	3505.95	5325.78	8828.32	3488.01	5340.3	170	84	1.95549	29.06	103	0.94	1.2	1.1	140	107	11.3	8.2	4.08	0.98	1.97	3.8	62	7.9	59	350	0.68	15.7	0.02	111.43	1	1	51	13
1	65	8	#NULL!	19.3	17.4	18.35	20.6	19.4	20	19.35	19	19.175	7892.88	3023.19	4869.69	7913.76	3103.3	4810.46	7903.32	3063.24	4840.07	170	84	1.95549	29.1	104	0.97	1.29	1.15	115	67	11.49	8.3	#NULL!	#NULL!	#NULL!	#NULL!	#NULL!	#NULL!	#NULL!	#NULL!	#NULL!	38.77	0.03	#NULL!	#NULL!	1	65	8
1	58	14	6.23	30.3	27.5	28.9	29.5	28.5	29	29.4	28.5	28.95	9024.54	2475.24	6549.3	8996.04	2418.76	6577.28	9010.29	2447	6563.29	185	99.5	2.23427	29.1	104	1.02	1.12	1.16	151	95	7.1	6	4.34	0.94	2.75	0.77	23	4.4	58	432	0.71	10.63	0.01	106.83	1	1	58	14
0	55	20	9.12	13.5	18.1	15.8	14.9	15.9	15.4	14.7	16.5	15.6	8268.67	6312.56	1956.11	8267.75	6308.36	1959.39	8268.21	6310.46	1957.75	160	75	1.7834	29.29	101	0.96	1.06	1.06	131	87	14.36	9.8	6.45	1.13	4.39	2.01	25	5	60	#NULL!	1.14	15.96	0.03	98.53	1	0	55	20
1	66	2	5.35	37.7	32.3	35	39	33.3	36.15	35.5	35.65	35.575	8016.47	3012.65	5003.82	8030.4	3109.96	4920.44	8023.44	3061.3	4962.13	175	90	2.05644	29.38	101	0.94	0.96	1	137	97	#NULL!	#NULL!	2.83	0.95	1.61	1.01	37	5.6	74	#NULL!	0.95	6.9	0.01	91.37	1	1	66	2
1	46	16	#NULL!	20.7	23.5	22.1	20.6	18	19.3	19.35	22.05	20.7	8353.84	3319.13	5034.71	8208.15	3452.71	4755.44	8281	3385.92	4895.07	176	91	2.07467	29.38	104	1.01	1.12	1.14	139	86	#NULL!	#NULL!	5.38	1.3	3.1	2.01	43	5.8	88	348	1.04	4.57	0	90.35	1	1	46	16
1	37	0.02	#NULL!	17.6	6.3	11.95	18.5	7.8	13.15	12.7	12.4	12.55	7018.03	4295.88	2722.15	7190.62	4597.74	2592.88	7104.32	4446.81	2657.51	175	90	2.05644	29.39	110	1.1	0.96	0.99	141	92	#NULL!	#NULL!	3.85	0.6	2.2	2.63	100	5.76	70	343	1.27	19.74	0.01	114.6	1	1	37	0.02
1	68	15	4.89	23.5	28.4	25.95	22.3	27.3	24.8	25.4	25.35	25.375	8464.86	3578.23	4886.63	8350.88	3538.84	4812.04	8407.87	3558.53	4849.34	171	86	1.98356	29.4	111	1.01	1.28	1.2	136	68	9.01	7	2.41	0.99	1.13	0.6	52	3.45	69	244	0.95	#NULL!	#NULL!	92.72	1	1	68	15
1	48	0.01	8.91	25.9	18	21.95	26.8	16.8	21.8	21.35	22.4	21.875	7911.57	3304.99	4606.58	7921.68	3355.83	4565.85	7916.62	3330.41	4586.22	172	87	2.00177	29.4	95	0.95	1.25	1.25	121	78	10.73	7.9	5.39	0.96	3.73	1.48	50	4.56	72	345	0.83	8.57	0.01	104.86	1	1	48	0.01
0	74	#NULL!	30	13.9	17.2	15.55	15.3	14.5	14.9	14.2	16.25	15.225	7501.48	4073.1	3428.38	7475.97	4044.1	3431.87	7488.73	4058.6	3430.12	153	69	1.66638	29.47	106	1.02	0.86	1.1	169	65	20.47	13	2.36	1.18	0.72	1.05	21	6	81	270	1.3	84.44	0.22	#NULL!	#NULL!	0	74	12.5953
0	62	7	#NULL!	19.2	12.2	15.7	17	19.7	18.35	19.45	14.6	17.025	5844.44	3418.02	2426.42	5867.44	3486.97	2380.47	5855.94	3452.49	2403.45	155	59	1.57385	29.48	99	0.97	#NULL!	#NULL!	101	78	8.63	6.8	4.16	1.26	2.12	1.66	40	7.35	45	221	0.82	6.13	0.01	103.12	1	0	62	7
0	67	7	#NULL!	9	14.5	11.75	10.5	15	12.75	12	12.5	12.25	7073.37	4216.08	2857.29	7079.93	4230.64	2849.29	7076.65	4223.36	2853.29	155	71	1.70269	29.55	91	0.85	1.18	1.1	154	69	12.83	9	4.89	0.98	3.3	1.27	69.3	5.5	55	#NULL!	0.97	13.66	0.02	93.2	1	0	67	7
0	51	5	13.82	9.4	4.7	7.05	3.9	7.4	5.65	8.4	4.3	6.35	6167.27	4176	1991.27	6482.97	4400.72	2082.25	6325.12	4288.36	2036.76	159	75	1.77531	29.7	96	0.87	1.05	1.15	165	110	14.17	9.7	3.71	1.02	2.2	1.75	102	5.4	51	241	0.85	32.69	0.05	106.91	1	0	51	5
1	53	3	5.18	25.6	16.8	21.2	25.2	16.5	20.85	21.05	21	21.025	8113.66	4211.72	3901.94	8116.21	4182.39	3933.82	8114.94	4197.06	3917.88	165	79	1.86435	30.11	99	0.91	1.26	1.25	113	75	7.67	6.3	2.7	1.28	1.11	0.48	27.7	7.3	77	#NULL!	0.74	12.51	0.01	98.48	1	1	53	3
1	52	11	6.18	17	16.1	16.55	18	15.4	16.7	16.2	17.05	16.625	9526.55	3334.68	6191.87	9609.69	3649.81	5959.88	9568.12	3492.24	6075.88	170	88	1.99453	30.44	118	1.1	0.11	0.13	149	105	16.46	10.9	3.96	0.96	2.45	1.15	29	5.53	51	230	0.98	957.17	3.79	117.48	1	1	52	11
1	24	1	5.16	12.1	17.9	15	11.2	14.8	13	13.45	14.55	14	14015.3	9753.63	4261.64	14035.3	9789.46	4245.85	14025.3	9771.55	4253.74	190	110	2.37711	30.47	118	0.98	1.18	1.03	177	109	10.16	7.6	6.69	1.24	4.39	1.98	10	4.5	67	476	1.04	4053.7	2.5	127.84	1	1	24	1
1	63	19	4.94	12.4	14.4	13.4	8.2	9.4	8.8	10.9	11.3	11.1	8229.11	4914.98	3314.13	8275.05	4931.3	3343.75	8252.08	4923.14	3328.94	180	99	2.18564	30.56	100	#NULL!	1.35	1.28	107	60	9.97	7.5	3.81	1.15	1.99	1.78	45	7.01	54	238	0.84	9.59	0.02	106.22	1	1	63	19
1	57	8	7.97	18	19.8	18.9	18	20.6	19.3	19.3	18.9	19.1	8291.37	3896.47	4394.9	8296.4	3948.74	4347.66	8293.89	3922.61	4371.28	176	95	2.11295	30.7	100	0.97	1.15	1.17	130	73	16.84	11.1	3.84	1	2.4	0.96	21.3	7.1	69	292	0.9	1708.4	2.64	100.17	1	1	57	8
1	42	11	8.08	7.1	7.9	7.5	5.8	7.1	6.45	7.1	6.85	6.975	8639.37	3603.55	5035.82	8634.73	3725.58	4909.15	8637.05	3664.57	4972.48	174	93	2.07665	30.72	100	0.98	1.07	1.05	131	90	9.58	7.3	5.48	0.92	3.46	1.63	96	5.8	54	272	0.71	34.37	0.05	123.1	1	1	42	11
1	43	7	9.14	14.7	27.6	21.15	17.7	34.2	25.95	24.45	22.65	23.55	8230.12	3767.98	4462.14	8279.48	3795.36	4484.12	8254.8	3781.67	4473.13	175	95	2.10424	31.02	110	1	1.2	1.22	124	79	11.3	8.2	2.55	0.82	1.17	2.43	71	4.6	60	339	0.79	21.48	0.04	117.06	1	1	43	7
1	60	20	9.55	18.6	29.1	23.85	19.7	33	26.35	25.8	24.4	25.1	6113.43	2191.96	3921.47	6030.72	2206.75	3823.97	6072.07	2199.36	3872.72	170	70	1.80968	31.1	95	#NULL!	1.13	1.06	102	63	13.02	9.1	2.22	0.59	1.12	1.6	64	3.8	51	286	1.16	107.12	0.19	111.06	1	1	60	20
0	56	0	3.78	20	9.6	14.8	18.1	8.9	13.5	14.45	13.85	14.15	8039.35	4905.99	3133.36	8089.43	5070.9	3018.53	8064.39	4988.44	3075.95	165	85	1.92327	31.22	104	0.84	1.06	1.1	111	72	11.68	8.4	3.59	1.73	1.28	0.7	60	2.87	40	285	0.86	6.72	0.01	111.81	1	0	56	0
1	48	7	8.67	25.1	16.1	20.6	19.5	17.3	18.4	21.2	17.8	19.5	7044.26	2916.68	4127.58	7090.31	2971	4119.31	7067.28	2943.84	4123.44	173	94	2.07742	31.41	107	0.96	1.29	1.24	130	78	9.97	7.5	4.67	0.92	2.77	2.28	59	4	69	398	1.93	5.81	0.01	106.71	1	1	48	7
1	43	2	6.76	26.7	29.1	27.9	25.3	30.3	27.8	28.5	27.2	27.85	9464.66	4114.95	5349.71	9456.66	4125.08	5331.58	9460.66	4120.02	5340.65	170	92	2.03257	31.8	101	#NULL!	1.16	1.34	208	124	7.29	6.1	4.36	1.18	2.6	0.9	79	4.76	74	312	0.92	33	0.02	107.39	1	1	43	2
1	60	12	11.09	40.7	24.7	32.7	39.9	29.1	34.5	34.9	32.3	33.6	9515.77	2650.41	6865.36	6030.55	2688.07	3342.48	7773.16	2669.24	5103.92	170	92	2.03257	31.83	103	0.94	1.26	1.32	156	87	13.78	9.5	3.55	0.99	1.82	2.36	104.8	4.6	80	374	1.03	20.94	0.01	91.89	1	1	60	12
1	38	5	#NULL!	11.1	16	13.55	11.8	17.6	14.7	14.35	13.9	14.125	9424.61	3629.15	5795.46	9410.8	3660.38	5750.42	9417.7	3644.76	5772.94	177	100	2.16841	32.05	114	1.02	1.23	1.21	139	86	12.45	8.8	8.93	1.18	1.97	5.88	38.3	#NULL!	#NULL!	308	#NULL!	153.16	0.21	#NULL!	#NULL!	1	38	5
0	49	#NULL!	5.71	8.6	9.9	9.25	16.5	10.6	13.55	9.6	13.2	11.4	9438.37	6776.65	2661.72	9438.74	7000.49	2438.25	9438.56	6888.57	2549.99	150	73	1.68244	32.44	105	0.95	1.18	1.24	134	93	5.76	5.3	4.2	1.35	2.29	1.16	58	5.78	59	#NULL!	0.9	6.34	0.01	103.35	1	0	49	12.5953
0	58	14	9.78	15.4	14.3	14.85	17.6	11.5	14.55	13.45	15.95	14.7	5112.18	2968.92	2143.26	5152.26	3085.44	2066.82	5132.22	3027.18	2105.04	157	56	1.5537	32.71	86	0.96	1.26	1.25	159	80	9.97	7.5	2.77	0.95	1.29	1.46	42	2.8	49	226	0.68	10.29	0.02	103.13	1	0	58	14
0	73	10	#NULL!	28.8	31.9	30.35	28.8	20.6	24.7	24.7	30.35	27.525	9916.75	5124.96	4791.79	10006.9	5214.92	4792	9961.83	5169.94	4791.9	162	87	1.9167	34	114	1.03	1.1	1.12	7.29	6.1	#NULL!	#NULL!	#NULL!	#NULL!	#NULL!	#NULL!	#NULL!	3.4	46	#NULL!	0.89	4.84	0.02	94.76	1	0	73	10
1	49	10	6.62	18.1	21.9	20	19.4	21.9	20.65	20	20.65	20.325	12775.1	7474.83	5300.28	12809.5	7536.36	5273.14	12792.3	7505.6	5286.71	180	111	2.29454	34.25	124	1.06	1.09	1.06	128	77	9.58	7.3	2.4	0.91	1.13	1.12	87	5.7	58	296	0.9	48.75	0.07	113.8	1	1	49	10
0	59	6	8.39	21.1	18.2	19.65	21.2	19.3	20.25	20.2	19.7	19.95	8976.48	4525.37	4451.11	9033.59	4592.67	4440.92	9005.03	4559.02	4446.02	155	83	1.81953	34.55	98	0.93	0.99	1.01	169	105	7.48	6.2	5.07	1.05	3.12	1.79	85	4.3	45	223	0.96	22.66	0.02	105.31	1	0	59	6
0	64	24	#NULL!	17.2	7.5	12.35	18.9	6.9	12.9	12.05	13.2	12.625	6437.04	3659.51	2777.53	6413.69	3649.46	2764.23	6425.36	3654.49	2770.88	170	80	1.91536	37.68	#NULL!	#NULL!	#NULL!	#NULL!	113	72	12.83	9	5.46	1.15	3.17	2.32	64	5.7	54	443	0.78	54.08	0.04	95.76	1	0	64	24
0	51	7	14.22	16.6	22.3	19.45	24.9	17.3	21.1	16.95	23.6	20.275	13839.6	8935.37	4904.27	13824.2	8954.81	4869.41	13831.9	8945.09	4886.84	170	109	2.18445	37.72	116	0.91	1.13	1.29	170	106	16.84	11.1	4.69	1.12	2.96	2.04	94	3.2	45	197	0.99	8.42	0.02	111.4	1	0	51	7
1	84	2	#NULL!	7.5	8.6	8.05	11.7	10.6	11.15	9.05	10.15	9.6	2560.24	675.87	1884.37	2555.98	715.76	1840.22	2558.11	695.815	1862.3	167	49	1.53519	17.5	80	0.96	1.57	1.6	141	87	20.85	13.2	4.14	1.38	2.22	0.96	74	7.7	58	#NULL!	1.12	8.2	0.03	89	2	1	84	2
0	72	10	7.38	15.3	6.5	10.9	15.3	7.1	11.2	11.2	10.9	11.05	2745.22	1107.82	1637.4	2756.05	1167.19	1588.86	2750.64	1137.51	1613.13	158	51	1.50005	17.9	79	0.87	0.81	1.19	173	93	13.78	9.5	4.35	0.89	2.54	2.19	43	7.6	63	326	0.96	26.69	0.04	84.7	2	0	72	10
0	61	3	#NULL!	20.4	15.5	17.95	19.7	16	17.85	18.2	17.6	17.9	5324.45	1587.72	3736.73	5328.13	1587.4	3740.73	5326.29	1587.56	3738.73	175	55	1.66808	17.95	90	0.94	1	0.9	125	79	5.57	5.2	5.18	1.71	2.47	2.53	113	6	73	684	1.48	#NULL!	#NULL!	76.58	2	0	61	3
0	65	12	#NULL!	5.3	3.3	4.3	6.6	6.1	6.35	5.7	4.95	5.325	1752.37	1036.89	715.48	1793.47	1080.55	712.92	1772.92	1058.72	714.2	156	45.4	1.41457	18.7	80	0.94	1.3	1.27	125	74	8.82	6.9	3.85	1.21	2.3	0.81	41	6.8	67	#NULL!	0.94	5.05	0.01	82.59	2	0	65	12
1	68	20	#NULL!	14.6	10.4	12.5	14.3	11	12.65	12.8	12.35	12.575	3618.02	1517.45	2100.57	3628.54	1608.32	2020.22	3623.28	1562.88	2060.39	170	57	1.65838	19.7	#NULL!	#NULL!	0.84	0.86	144	75	12.64	8.9	3.84	0.75	2.24	0.95	38	7.6	85	145	1.48	221.08	0.01	80.73	2	1	68	20
1	60	10	#NULL!	8.4	9.9	9.15	9.7	3.5	6.6	5.95	9.8	7.875	1357.82	591.58	766.24	1357.7	592.34	765.36	1357.76	591.96	765.8	172	60	1.70936	20.28	#NULL!	#NULL!	#NULL!	#NULL!	148	102	15.69	10.5	4.25	1.54	2.19	0.8	119	7.7	87	407	0.91	5.21	0.01	83.03	2	1	60	10
1	67	20	#NULL!	15.4	15.4	15.4	17.3	14.2	15.75	14.8	16.35	15.575	2837.3	1398.74	1438.56	2885.07	1414.9	1470.17	2861.18	1406.82	1454.37	173	63	1.75252	21	#NULL!	#NULL!	1.1	1.02	155	56	14.74	10	2.99	0.87	1.72	1.03	132	6.4	87	504	1.81	13.58	0.03	79.05	2	1	67	20
0	56	2	#NULL!	15.5	19.9	17.7	7.8	15.5	11.65	15.5	13.85	14.675	4192.03	2312.24	1879.79	4192.01	2277.73	1914.28	4192.02	2294.99	1897.04	158	53	1.52477	21.23	84.5	0.93	1.25	1.26	136	75	7.29	6.1	2.99	1.07	1.2	1.91	62	4.89	81	#NULL!	1.11	3.6	0.01	69.94	2	0	56	2
0	86	50	6.89	4.6	3.8	4.2	3.1	4.6	3.85	4.6	3.45	4.025	2876.13	1818.3	1057.83	2963.95	2884.12	79.83	2920.04	2351.21	568.83	147	46.5	1.36878	21.29	75	0.9	1	0.69	178	120	15.5	10.4	4.25	1.29	2.35	0.81	85.1	6.3	46	204	0.87	18.98	0.02	86.49	2	0	86	50
0	71	17	#NULL!	20.8	23.4	22.1	23.7	22.9	23.3	21.85	23.55	22.7	4737.15	2583.9	2153.25	4731.29	2569.89	2161.4	4734.22	2576.89	2157.32	155	52	1.4916	21.64	76	0.87	1.21	1.15	162	83	9.2	7.1	4.21	1.11	2.48	1.06	76	5.15	64	259	1	8.35	0.01	83.69	2	0	71	17
0	67	4	#NULL!	9.8	8.2	9	8.8	7.4	8.1	8.6	8.5	8.55	3334.15	1961.1	1373.05	3334.04	2011.67	1322.37	3334.09	1986.38	1347.71	164	60	1.65134	22.31	78	#NULL!	1.08	1.24	111	55	6.91	5.9	5.15	2.07	2.34	0.6	85	6.6	65	290	0.99	7.42	0.01	84.48	2	0	67	4
0	47	4	6.1	9.7	3.7	6.7	10.5	4.3	7.4	7	7.1	7.05	5076.97	3161.64	1915.33	5077.83	3224.26	1853.57	5077.4	3192.95	1884.45	172	67	1.79143	22.65	85	0.87	1.4	1.02	118	76	5.95	5.4	4.31	1.31	2.35	1.39	42	5.5	81	288	1.01	19.59	0.03	74.51	2	0	47	4
0	59	8	#NULL!	5.3	8.4	6.85	6.3	7.8	7.05	6.55	7.35	6.95	4875.82	2632.86	2242.96	5028.64	2767	2261.64	4952.23	2699.93	2252.3	165	62	1.68191	22.7	84	0.86	1.07	1.12	120	94	8.63	6.8	4.89	1.4	2.5	1.97	30	3.75	70	274	1	3.52	0.01	81.7	2	0	59	8
1	76	22	6.83	11.2	10.1	10.65	14.2	9.9	12.05	10.55	12.15	11.35	2810.11	1106.67	1703.44	2810.11	1125.91	1684.2	2810.11	1116.29	1693.82	165	59	1.64683	23.04	93	1.022	0.84	0.72	111	68	12.45	8.8	6.77	1.39	4.54	0.96	39.4	7.6	78	305	1.3	5.41	0.01	83.35	2	1	76	22
0	76	20	#NULL!	20.4	23.9	22.15	22	23.5	22.75	21.95	22.95	22.45	4211.18	1749.47	2461.71	4225.16	1827.71	2397.45	4218.17	1788.59	2429.58	153	54	1.50151	23.07	90	#NULL!	#NULL!	1.04	189	90	8.63	6.8	3.29	1.14	1.55	2.02	51	4.75	69	#NULL!	0.97	92.66	0.4	73.78	2	0	76	20
0	65	24	#NULL!	26	14	20	25	16.9	20.95	21.45	19.5	20.475	7102.34	3600.13	3502.21	7116.71	3659.6	3457.11	7109.52	3629.86	3479.66	160	59.5	1.61628	23.24	98	0.91	1.33	1.61	142	75	10.16	7.6	5.1	1.2	2.85	1.51	36	4.5	78	263	1.16	15.14	0.01	68.72	2	0	65	24
1	66	26	7.96	18.6	10.4	14.5	20.2	13.8	17	16.2	15.3	15.75	3819.8	1767.84	2051.96	3819.74	1757.66	2062.08	3819.77	1762.75	2057.02	164	60	1.65134	23.44	91	0.92	1.41	1.08	157	83	11.88	8.5	2.5	0.8	1.31	0.85	19	7.24	109	366	1.41	80.6	0.1	60.61	2	1	66	26
1	54	10	#NULL!	17.6	17.4	17.5	17.3	18.4	17.85	18	17.35	17.675	5392.18	2034.83	3357.35	5402.52	2076.37	3326.15	5397.35	2055.6	3341.75	180	76	1.95335	23.45	95	1.02	1.2	1.15	125	74	12.26	8.7	#NULL!	#NULL!	#NULL!	#NULL!	#NULL!	5.71	85	385	0.81	20.84	0.02	89.07	2	1	54	10
1	75	5	4.96	12.7	14.5	13.6	11.5	9.2	10.35	10.95	13	11.975	3459.52	1314.58	2144.94	3660.14	1426.45	2233.69	3559.83	1370.52	2189.32	165	64	1.70476	23.5	87	0.94	1.11	1.18	135	67	8.82	6.9	6.05	1.59	3.66	0.68	43	5.5	77	311	0.95	19.84	0.05	84.38	2	1	75	5
1	71	30	7.05	22.5	11.5	17	23.7	10.9	17.3	16.7	17.6	17.15	3235.92	1204.25	2031.67	3198.65	1221.14	1977.51	3217.28	1212.69	2004.59	177	74	1.90794	23.62	87	0.87	1.04	1.03	136	67	13.02	9.1	5.29	1.41	3.11	0.87	59	5.5	75	227	0.78	9.46	0.01	87.73	2	1	71	30
0	64	10	#NULL!	11.6	19.1	15.35	11.8	17.2	14.5	14.4	15.45	14.925	5136.57	3430	1706.57	5113.92	3486.75	1627.17	5125.24	3458.38	1666.87	160	60.5	1.62777	23.63	96	1.02	1.26	1.15	127	78	6.14	5.5	4.67	1.64	2.52	0.85	21.6	5.5	65	247	0.85	6.76	0.02	86.28	2	0	64	10
0	59	25	#NULL!	10.4	6.7	8.55	15.8	11.9	13.85	11.15	11.25	11.2	6790.38	4243.27	2547.11	6881.85	4150.77	2731.08	6836.11	4197.02	2639.09	171	70	1.8174	23.94	87	#NULL!	1.14	1.03	96	55	9.39	7.2	3.29	1.41	1.42	1.14	54	8.54	88	335	1.7	239.03	0.72	61.96	2	0	59	25
0	57	14	#NULL!	17.5	13.4	15.45	22.8	13.5	18.15	15.5	18.1	16.8	3040.05	1822.18	1217.87	3032.15	1821.87	1210.28	3036.1	1822.03	1214.08	168	68	1.77225	24.09	78	0.8	1.15	1.2	132	73	9.01	7	4.94	1.6	2.68	0.75	13.3	6.3	89	164	1.06	4.28	0.01	61.98	2	0	57	14
1	74	21	4.98	21.4	21.6	21.5	22.7	20.8	21.75	21.1	22.15	21.625	5168.92	1898.76	3270.16	5219.46	1893.97	3325.49	5194.19	1896.37	3297.82	172	71.5	1.84162	24.17	89	0.86	1.26	1.21	124	77	6.53	5.7	5.24	1.47	3.11	0.64	19	8.3	90	271	1	3.47	0	72.23	2	1	74	21
1	66	10	#NULL!	21.2	22.9	22.05	24.9	20.3	22.6	20.75	23.9	22.325	7019.76	2681.41	4338.35	7066.98	2732.67	4334.31	7043.37	2707.04	4336.33	165	66	1.7272	24.2	80	0.82	1.12	1.19	114	74	14.17	9.7	4.61	0.7	3.44	1.16	26.8	6.4	78	387	1.01	8.05	0.02	89.41	2	1	66	10
0	74	20	#NULL!	10.5	4.1	7.3	13.1	9.7	11.4	10.1	8.6	9.35	3252.8	2180.25	1072.55	3342.95	2305.66	1037.29	3297.88	2242.95	1054.92	156	59	1.5812	24.2	78	#NULL!	1.19	1.2	130	65	4.04	4.4	3.63	1.26	1.89	1.11	70	3.87	53	#NULL!	1.1	2.69	0.01	89.81	2	0	74	20
0	68	11	4.52	18.8	14.7	16.75	16.5	14.4	15.45	16.6	15.6	16.1	4434.8	2256.39	2178.41	4469.26	2322.3	2146.96	4452.03	2289.34	2162.68	158	60.5	1.613	24.23	86	0.93	1.05	1.28	193	85	9.77	7.4	4.9	1.14	3.05	1.72	32	5.4	76	#NULL!	1.11	4.67	0.01	69.44	2	0	68	11
0	83	20	#NULL!	18	15.1	16.55	14.2	13.2	13.7	15.6	14.65	15.125	4898.16	2551.56	2346.6	4920.78	2574.26	2346.52	4909.47	2562.91	2346.56	155	58.5	1.56817	24.3	104	1.06	1.04	1.08	141	66	11.88	8.5	3.07	1.24	1.44	1.13	44.7	4.3	58	225	1.06	27.39	0.06	81.85	2	0	83	20
0	73	15	#NULL!	22.2	26.7	24.45	25.7	26.2	25.95	24.2	26.2	25.2	6114.61	3095.26	3019.35	6344.89	3334.93	3009.96	6229.75	3215.09	3014.66	146	52	1.4283	24.33	#NULL!	#NULL!	0.92	0.87	160	81	14.93	10.1	5.82	1.62	2.94	2.79	77	4.24	63	289	1.29	245	2.2	84.11	2	0	73	15
1	77	30	7	19	18	18.5	23.5	14.1	18.8	16.55	20.75	18.65	5638.48	2292.87	3345.61	5638.63	2277.72	3360.91	5638.56	2285.3	3353.26	172	72	1.84708	24.34	95	0.97	1.1	1	141	71	8.63	6.8	5.05	1.27	3.29	0.92	63	5.1	70	225	0.98	5.01	0.01	86.53	2	1	77	30
1	70	4	#NULL!	38.5	30.7	34.6	36.8	30.1	33.45	34.3	33.75	34.025	6025.82	1949.05	4076.77	5912.37	1875.47	4036.9	5969.1	1912.26	4056.84	170	70.5	1.81517	24.4	91	0.93	1.03	1.14	150	89	10.35	7.7	4.73	0.93	2.73	2.49	57	4.4	83	508	1.12	100.77	0.26	81.93	2	1	70	4
1	67	20	#NULL!	22.7	21.6	22.15	22.7	21.4	22.05	22.05	22.15	22.1	7664.63	2909.37	4755.26	7664.63	2971	4693.63	7664.63	2940.18	4724.44	170	71.3	1.82389	24.67	91	0.98	1.08	1.1	159	85	9.39	7.2	4.65	0.88	3.07	2.47	79	5.6	96	360	1.23	205.26	0.34	70.18	2	1	67	20
1	63	5	7.9	14.9	31.2	23.05	13.8	20.4	17.1	17.65	22.5	20.075	5090.8	2776.02	2314.78	5089.18	2869.75	2219.43	5089.99	2822.89	2267.11	172	73	1.85794	24.68	90	0.92	0.86	1.17	104	52	14.93	10.1	4.9	1.41	2.75	1.87	17	6.42	83	218	1.16	3.98	0.01	86.06	2	1	63	5
1	75	20	6.07	27.9	35.4	31.65	30.3	32.9	31.6	30.4	32.85	31.625	5090.1	1128.25	3961.85	5155.62	1246.59	3909.03	5122.86	1187.42	3935.44	166	68	1.75693	24.68	89	0.87	1.15	1.2	120	71	8.44	6.7	2.74	0.98	1.35	1.07	82	6.9	89	260	1.2	12.52	0.01	72.7	2	1	75	20
1	67	16	9.73	18.8	17	17.9	22.8	15.8	19.3	17.3	19.9	18.6	5509.75	2164.26	3345.49	5491.73	2168.59	3323.14	5500.74	2166.43	3334.32	170	71.5	1.82606	24.74	97	0.99	1.1	1	175	89	13.78	9.5	3.79	0.79	2.75	1.11	98	4.5	86	372	1.03	87.11	0.12	80.16	2	1	67	16
0	78	22	#NULL!	26.1	17.3	21.7	25.4	17.1	21.25	21.6	21.35	21.475	6335.5	3824.83	2510.67	6333.15	3825.83	2507.32	6334.32	3825.33	2508.99	152	58	1.54047	25.1	100	#NULL!	1.38	1.36	112	52	12.83	9	3.35	1.11	1.65	1.73	57	6.69	74	#NULL!	1.28	4.56	0.01	66.85	2	0	78	22
1	57	16	6.5	32.1	23.8	27.95	13.4	14.7	14.05	23.4	18.6	21	6520.85	3104.48	3416.37	6544.36	3130.97	3413.39	6532.6	3117.72	3414.88	175	77	1.92452	25.14	95	1	1.24	1.2	102	74	7.67	6.3	4.12	0.63	2.78	2.72	72	4.8	93	#NULL!	1.36	4.61	0.01	78.23	2	1	57	16
1	58	16	12.88	18.6	18.3	18.45	17.2	15.7	16.45	17.15	17.75	17.45	4832.56	2019.6	2812.96	4906.29	2094.45	2811.84	4869.43	2057.03	2812.4	178	80	1.98029	25.25	80	0.8	1.35	1.23	124	78	9.97	7.5	4.41	1	2.87	0.96	55	9.1	90	281	1.09	5	0	80.82	2	1	58	16
0	75	5	#NULL!	17.5	15.4	16.45	17.2	15	16.1	16.25	16.3	16.275	7235.54	3920.6	3314.94	7258.74	3914.07	3344.67	7247.14	3917.34	3329.8	154	60	1.57771	25.3	94	0.979	1.03	0.87	141	74	11.88	8.5	5.1	0.9	3.33	1.93	24	4.44	60	459	1.16	2.58	0	85.62	2	0	75	5
0	78	5	#NULL!	8.5	4.9	6.7	8.5	9.2	8.85	8.85	6.7	7.775	5704.05	3553.09	2150.96	5708.02	3548.76	2159.26	5706.03	3550.93	2155.11	160	65	1.67817	25.39	100	0.935	1.17	1.32	168	96	8.06	6.5	5.13	1.64	2.71	0.96	35.3	6.3	71	334	1.12	10.37	0.01	70.28	2	0	78	5
1	38	2	5.74	29.2	27	28.1	29.7	30	29.85	29.6	28.35	28.975	6758.76	2256.72	4502.04	6823.63	2325.9	4497.73	6791.19	2291.31	4499.89	173	76	1.89797	25.4	93	0.92	1.19	1.17	131	84	7.48	6.2	3.87	0.95	2.32	1.49	72	6.27	99	354	1.05	92.13	0.05	82.89	2	1	38	2
1	69	30	#NULL!	19.6	19.6	19.6	21.5	16.5	19	18.05	20.55	19.3	4402.25	1553.77	2848.48	4402.78	1549.84	2852.94	4402.52	1551.81	2850.71	164	69	1.7524	25.65	98	0.99	1.07	1.16	120	54	9.77	7.4	2.39	0.82	1.06	1.59	58	6	86	225	0.94	6.99	0.01	79.04	2	1	69	30
1	67	3	6.54	16.8	18.2	17.5	19.8	18.9	19.35	17.85	19	18.425	4060.27	1559.37	2500.9	3975.22	1603.86	2371.36	4017.74	1581.62	2436.13	175	78.6	1.94141	25.67	101	1	1.12	1.12	147	73	11.68	8.4	4.26	0.95	2.81	1.04	12.7	5.6	81	270	1.2	30.22	0.02	86.18	2	1	67	3
1	84	10	#NULL!	14.2	14.8	14.5	12.5	13.6	13.05	13.9	13.65	13.775	3770.82	1684.34	2086.48	3798.58	1721.89	2076.69	3784.7	1703.12	2081.59	#NULL!	#NULL!	#NULL!	#NULL!	83	0.89	0.89	0.86	166	84	9.77	7.4	5.44	1.37	3.51	0.47	18	4.67	61	286	1.03	4085.5	6.06	87.17	2	1	84	10
0	78	25	4.45	29.7	18.5	24.1	28.2	20.8	24.5	25.25	23.35	24.3	4432.01	2297.25	2134.76	4194.43	2160.05	2034.38	4313.22	2228.65	2084.57	157	63.5	1.63895	25.76	83	0.83	1.18	1.05	183	96	17.41	11.4	3.22	1.19	1.51	0.83	26.4	4.5	54	321	1.01	45.92	0.05	86.79	2	0	78	25
0	78	18	8	8.6	23	15.8	15	17.9	16.45	13.25	19	16.125	4847.8	2393.71	2454.09	4667.59	2267.94	2399.65	4757.69	2330.82	2426.87	155	62	1.60738	25.8	90	1	1.05	0.97	143	82	9.97	7.5	3.04	0.97	1.43	1.61	68	4.67	77	189	1.15	11.27	0.03	63.71	2	0	78	18
0	70	12	#NULL!	35.6	24.2	29.9	37.3	26.1	31.7	30.85	30.75	30.8	5764.05	3130.75	2633.3	5650.02	3088.62	2561.4	5707.03	3109.68	2597.35	153	62	1.59231	25.81	90	0.86	1.43	1.16	144	64	13.4	9.3	5.47	1.24	3.18	2.37	73	6.27	81	#NULL!	1.31	96.31	0.23	63.39	2	0	70	12
1	74	20	7.4	29.8	10.5	20.15	8.9	13.7	11.3	21.75	9.7	15.725	5956.12	2201.21	3754.91	5964.82	2293.78	3671.04	5960.47	2247.49	3712.97	170	75	1.86353	26	97	1.01	1.11	1.19	133	73	8.44	6.7	3.3	1.02	1.77	1.11	62	7.12	85	307	1.17	4.39	0.01	77.4	2	1	74	20
1	78	34	11.48	20.2	15.9	18.05	20.1	16.2	18.15	18.2	18	18.1	6446.17	2705.24	3740.93	6269.71	2631.27	3638.44	6357.94	2668.26	3689.68	165	71	1.78165	26.08	96	0.97	#NULL!	#NULL!	175	92	13.02	9.1	2.96	0.99	1.71	0.48	47	3.4	71	#NULL!	0.82	2.94	0.01	85.42	2	1	78	34
0	74	17	#NULL!	10.1	25.4	17.75	10.8	27.1	18.95	18.6	18.1	18.35	5194.95	2824.81	2370.14	5104.15	2779.54	2324.61	5149.55	2802.18	2347.38	160	67	1.69992	26.17	90	0.91	1.16	1.01	121	73	8.06	6.5	4.95	1.03	1.63	3.78	31	6.4	67	407	1	5.91	0.01	77.53	2	0	74	17
1	73	10	#NULL!	32.5	22.1	27.3	31.1	21.5	26.3	27	26.6	26.8	5850.06	2165.89	3684.17	5855.24	2236.89	3618.35	5852.65	2201.39	3651.26	170	75.9	1.873	26.26	90	0.87	1.08	1.1	122	74	13.02	9.1	2.85	0.89	1.63	0.93	77	7	77	269	1.08	6.15	0.02	85.58	2	1	73	10
0	59	10	4.61	13.1	8.3	10.7	14.6	8.3	11.45	10.7	11.45	11.075	6179.84	4105.26	2074.58	2251.94	1090.09	1161.85	4215.89	2597.68	1618.21	157	65	1.6553	26.4	77	#NULL!	1.17	1.07	138	75	5.95	5.4	4.57	1.62	2.28	0.86	21	5.24	73	284	1.08	13.09	0.01	77.66	2	0	59	10
1	61	20	6.53	12.5	8.3	10.4	14.7	9.4	12.05	10.95	11.5	11.225	5343.01	2331.71	3011.3	5489.33	2408.39	3080.94	5416.17	2370.05	3046.12	176	82	1.98485	26.47	106	0.95	1.13	0.86	116	62	10.54	7.8	2.35	0.47	1.45	1.2	67	6.17	95	#NULL!	1.3	63.11	0.06	74.13	2	1	61	20
0	77	20	6.7	12.9	17.6	15.25	13.2	16.5	14.85	14.7	15.4	15.05	6278.29	3603.1	2675.19	6292.31	3629.08	2663.23	6285.3	3616.09	2669.21	156	65	1.64765	26.71	100	0.93	1.03	1.16	115	56	9.2	7.1	3.44	1.19	1.74	1.35	78	5.4	69	#NULL!	0.93	8.07	0.01	73.26	2	0	77	20
1	67	5	6.08	10.3	18.8	14.55	13.4	20	16.7	15.15	16.1	15.625	4414.39	1443.85	2970.54	4421.55	1441.05	2980.5	4417.97	1442.45	2975.52	169	73	1.83439	26.87	100	0.91	1.23	1.25	123	61	8.06	6.5	2.04	0.96	0.81	0.61	37.2	4.7	82	471	0.87	6.07	0.01	84.91	2	1	67	5
0	62	13	6.53	30.4	22	26.2	28	20.4	24.2	25.4	25	25.2	8369.03	3689.21	4679.82	8339.86	3718.11	4621.75	8354.44	3703.66	4650.78	160	70	1.73187	27.34	99	0.95	1.21	1.19	151	93	17.03	11.2	7.82	1.36	4.81	4.13	70.7	5.3	65	#NULL!	1.08	125.89	0.1	87.5	2	0	62	13
1	66	6	9.46	29.5	26.6	28.05	29.1	29.5	29.3	29.5	27.85	28.675	7767.01	2463.89	5303.12	7807.03	2522.75	5284.28	7787.02	2493.32	5293.7	170	80	1.91536	27.36	#NULL!	0.91	1.2	1.24	125	83	12.26	8.7	2.89	0.96	1.5	1.76	52.4	7.6	89	294	1.15	5.21	0	77.45	2	1	66	6
0	73	12	7.03	12.6	12.9	12.75	16.4	15.4	15.9	14	14.65	14.325	8685.94	3817.4	4868.54	8738.58	4035.18	4703.4	8712.26	3926.29	4785.97	162	72	1.76858	27.43	97	#NULL!	1.22	1.37	136	71	13.02	9.1	5.03	1.2	3.06	2.06	54	2.2	61	199	0.96	45.26	0.09	86.36	2	0	73	12
1	86	27	#NULL!	24.4	25.2	24.8	26.1	26.5	26.3	25.45	25.65	25.55	7083.45	2950.88	4132.57	7105.45	2957.56	4147.89	7094.45	2954.22	4140.23	170	80	1.91536	27.7	#NULL!	#NULL!	#NULL!	#NULL!	201	90	10.92	8	3.97	1.47	1.93	0.49	30	8.8	73	274	1.24	53.74	0.03	79.84	2	1	86	27
1	68	30	#NULL!	28.4	28.6	28.5	28.4	31.1	29.75	29.75	28.5	29.125	8307.41	3597.82	4709.59	8571.74	3843.25	4728.49	8439.58	3720.53	4719.04	170	80	1.91536	27.7	100	#NULL!	1.07	1.35	136	79	14.36	9.8	2.22	0.95	0.93	0.97	53	6.15	78	#NULL!	1.07	58.4	0.03	88.17	2	1	68	30
0	63	20	8.25	22.7	9.6	16.15	17.5	12.6	15.05	17.65	13.55	15.6	8283.48	4631.02	3652.46	8386.93	4514.9	3872.03	8335.2	4572.96	3762.24	165	75.5	1.82879	27.73	94	0.96	0.85	#NULL!	162	84	15.5	10.4	3.85	0.91	2.34	1.6	54	4.1	69	#NULL!	0.97	3.49	0.01	80.83	2	0	63	20
0	62	28	6.39	17.2	5.6	11.4	15.9	6.1	11	11.65	10.75	11.2	7772.42	6294.74	1477.68	8104.91	6624.46	1480.45	7938.66	6459.6	1479.07	156	72	1.72085	28	95	#NULL!	1.11	1.06	128	70	9.97	7.5	4.69	2.13	1.77	0.7	69	6.9	69	247	0.98	4.61	#NULL!	81.4	2	0	62	28
0	66	5	5.38	20.9	16.4	18.65	17.8	15.3	16.55	18.1	17.1	17.6	7327.85	4329.38	2998.47	7370.14	4371.87	2998.27	7348.99	4350.62	2998.37	160	70	1.73187	28.04	98	#NULL!	1.25	1.3	142	58	16.27	10.8	3.59	1.04	2.2	1.11	74	5.9	73	296	1.65	298.7	0.43	73.93	2	0	66	5
1	66	12	3.82	28.4	29.6	29	26	27.1	26.55	27.75	27.8	27.775	6522.55	2941.02	3581.53	6478.54	2921.66	3556.88	6500.55	2931.34	3569.2	172	83	1.96213	28.06	101	0.94	0.81	1.13	121	77	8.82	6.9	2.89	0.78	1.6	1.83	40	6.7	87	360	1.38	9.1	0.01	79.6	2	1	66	12
0	79	30	12.28	19.4	8.9	14.15	27.9	23.8	25.85	21.6	18.4	20	5473.13	2484.71	2988.42	5729.3	2628.16	3101.14	5601.22	2556.43	3044.78	155	68	1.67174	28.3	101	0.92	1.27	1.15	135	68	15.69	10.5	2.58	0.74	1.31	1.12	41.9	6.7	54	227	0.97	21.19	0.06	86.18	2	0	79	30
1	83	#NULL!	#NULL!	18.7	22.7	20.7	20.3	20.7	20.5	19.7	21.5	20.6	6659.86	2456.43	4203.43	6581.02	2498.17	4082.85	6620.44	2477.3	4143.14	165	78	1.85429	28.31	#NULL!	#NULL!	1.21	1.33	168	94	8.06	6.5	3.26	1.04	1.86	0.67	75	5.4	86	#NULL!	1	5.94	0.01	71.64	2	1	83	12.5953
0	73	21	4.74	12.3	20.1	16.2	13.5	15.1	14.3	13.7	16.8	15.25	9019.52	5149.45	3870.07	8996.99	5190.4	3806.59	9008.25	5169.93	3838.33	155	68.7	1.67903	28.6	99	0.98	1.07	1.05	121	77	8.44	6.7	5.03	1.08	3.34	1.68	52.5	6.2	79	298	1.28	19.48	0.03	63.98	2	0	73	21
1	56	1	#NULL!	25.9	20.9	23.4	29.2	24.1	26.65	25	25.05	25.025	8282.14	4429.04	3853.1	829438	4421.41	825017	418860	4425.23	414435	172	85	1.98208	28.73	#NULL!	#NULL!	#NULL!	#NULL!	126	68	7.48	6.2	4.83	1.19	3.23	0.72	28	5	90	435	1.01	8.71	0	81.97	2	1	56	1
1	46	0.5	#NULL!	10.6	19.6	15.1	13.5	21.1	17.3	15.85	16.55	16.2	6614.07	2983.09	3630.98	6616.18	3025.86	3590.32	6615.12	3004.47	3610.65	178	91.5	2.09662	28.88	98	0.92	1.12	1.09	104	72	7.86	6.4	2.55	0.74	1.36	0.78	45	8.6	98	388	1.31	16.84	0.01	79.33	2	1	46	0.5
1	55	19	4.59	17.4	19.8	18.6	19.1	22	20.55	19.7	19.45	19.575	6650.67	3199.6	3451.07	6506.61	3177.21	3329.4	6578.64	3188.41	3390.24	178	92	2.10148	29	96	0.88	0.95	1.19	162	82	7.1	6	4.3	0.66	1.31	5.72	41	6.4	100	471	1.17	18.35	0.04	72.67	2	1	55	19
0	68	23	11.85	16	18.6	17.3	21.7	17.7	19.7	16.85	20.15	18.5	9889.94	5953.42	3936.52	9903.97	6048.45	3855.52	9896.95	6000.94	3896.02	160	75	1.7834	29.3	92	0.9	0.86	0.9	158	77	16.27	10.8	5.21	1.6	2.8	1.56	17	6.1	70	235	1.1	417.4	0.97	76.7	2	0	68	23
0	44	6	#NULL!	21.3	17.3	19.3	16.6	17.5	17.05	19.4	16.95	18.175	10133	6458.81	3674.16	10131.4	6468.81	3662.55	10132.2	6463.81	3668.36	165	80	1.87435	29.38	107	0.98	1.2	1.09	110	79	6.91	5.9	4.19	1.22	2.26	1.2	45	4.1	72	319	1.24	35.94	0.06	87.74	2	0	44	6
1	66	10	7.17	36.3	27.1	31.7	37.7	29.6	33.65	32.95	32.4	32.675	8812.96	2885.82	5927.14	8818.37	2925.11	5893.26	8815.67	2905.47	5910.2	160	78	1.81338	30.4	107	1.07	1.17	1.18	#NULL!	#NULL!	8.25	6.6	2.67	0.81	1.54	0.79	51	6.51	85	347	1.1	3.53	0	81.87	2	1	66	10
0	68	6	7.16	17.9	23.8	20.85	19.6	27	23.3	22.45	21.7	22.075	9532.61	4999.06	4533.55	9726.23	5090.71	4635.52	9629.42	5044.89	4584.53	155	73	1.72291	30.4	99	0.97	1.15	1.21	163	87	7.67	6.3	4.59	1.22	2.12	1.76	64.6	5.2	70	244	1.33	24.3	0.05	76.7	2	0	68	6
1	77	16	#NULL!	23.8	22.9	23.35	27.6	21.8	24.7	22.8	25.25	24.025	9751.09	5059.77	4691.32	9589.36	4940.99	4648.37	9670.23	5000.38	4669.85	180	100	2.19499	30.8	112	0.99	1.01	1.09	160	80	14.36	9.8	2.85	0.75	1.69	0.51	49	2.2	69	456	1.08	91.05	0.09	87.04	2	1	77	16
0	74	20	#NULL!	14.1	13.3	13.7	16.3	10.9	13.6	12.5	14.8	13.65	10113.5	5099.35	5014.18	8783.48	4635.67	4147.81	9448.5	4867.51	4580.99	153	74	1.71666	31.6	115.5	#NULL!	1.07	1.13	132	65	#NULL!	#NULL!	5.56	0.93	3.11	2.86	101	5.79	69	#NULL!	1.4	121.8	0.19	74.82	2	0	74	20
0	70	20	#NULL!	44.9	43.4	44.15	44	46.7	45.35	45.8	43.7	44.75	11547.2	4480.71	7066.51	11903.1	4669.77	7233.32	11725.2	4575.24	7149.91	158	80	1.81635	32.1	123	0.98	1.22	1.22	166	80	11.3	8.2	4.79	1.01	2.61	3.07	85.3	5.2	67	361	1.45	549.15	1	79.74	2	0	70	20
0	63	4	6.16	27.2	24.1	25.65	22.3	27.2	24.75	27.2	23.2	25.2	10866.8	7615.96	3250.81	10723.3	7505.09	3218.19	10795	7560.52	3234.5	156	83	1.82803	34.1	#NULL!	#NULL!	#NULL!	#NULL!	146	97	11.68	8.4	6.1	1.19	3.53	2.59	55.9	10.6	78	408	1.34	143.31	0.23	69.7	2	0	63	4
0	75	29	#NULL!	24.4	27.8	26.1	25.1	23	24.05	23.7	26.45	25.075	12423.2	8073.15	4350.02	12468.8	8112.44	4356.39	12446	8092.8	4353.2	158	87	1.88227	34.85	114	0.9	1.07	1.12	141	79	12.64	8.9	4.1	1.46	1.98	0.91	45	4.8	80	327	1.21	10.85	0.01	62.13	2	0	75	29
0	68	8	11.63	18.1	16.9	17.5	19	18.5	18.75	18.3	17.95	18.125	12032.3	7698.05	4334.28	12097.5	7985.89	4111.6	12064.9	7841.97	4222.94	163	93	1.98062	35	119	0.98	0.98	0.97	147	91	15.69	10.5	3.92	1.1	2.17	1.51	87	5	70	289	1.37	2.73	0.01	76.7	2	0	68	8
0	57	2	9.29	37.3	28.6	32.95	28.2	25.6	26.9	31.45	28.4	29.925	11074.9	7501.24	3573.62	11073.5	7501.88	3571.57	11074.2	7501.56	3572.59	155	85	1.83804	35.38	119	0.97	0.99	1.18	184	77	#NULL!	#NULL!	6.74	1.29	4.56	1.79	67	5.56	90	#NULL!	1.67	21.12	0.06	61.15	2	0	57	2
1	50	5	9.82	11.8	5.6	8.7	9.3	7	8.15	9.4	7.45	8.425	1159.8	725.68	434.12	1172.91	747.28	425.63	1166.36	736.48	429.875	170	59	1.68286	20.42	76	0.82	0.92	1.06	116	68	11.68	8.4	2.59	0.47	1.61	1.11	52	10.74	163	270	1.15	65.29	0.11	41.7	3	1	50	5
0	75	20	9.08	17.7	8.1	12.9	21.1	8	14.55	12.85	14.6	13.725	3330.01	1750.74	1579.27	3326.22	1761.07	1565.15	3328.11	1755.9	1572.21	160	57	1.58706	22.27	85	0.85	1.04	1.08	174	57	10.73	7.9	4.02	1.06	2.24	1.91	102	4.9	83	371	0.7	19.4	0.04	59.43	3	0	75	20
0	85	30	#NULL!	39.1	35	37.05	15.9	18.4	17.15	28.75	25.45	27.1	3634.28	1657.35	1976.93	3640.28	1672.82	1967.46	3637.28	1665.09	1972.19	162	62	1.65968	23.62	81	0.82	1.12	1.03	154	80	8.82	6.9	4.41	1.36	2.21	1.21	37	4.5	78	230	1.11	5.93	0.02	59.72	3	0	85	30
0	65	30	4.53	14.1	23.5	18.8	17.7	25.2	21.45	19.65	20.6	20.125	7688.7	5029.57	2659.13	7814.97	5091.61	2723.36	7751.84	5060.59	2691.24	153	56	1.5249	23.92	89	0.89	#NULL!	#NULL!	137	70	11.49	8.3	4.03	1.19	2.11	1.35	70.7	5.6	97	455	1.65	8.41	0.03	52.8	3	0	65	30
1	27	6	#NULL!	17	8.4	12.7	19	11.2	15.1	14.1	13.7	13.9	4690.2	2710.71	1979.49	4718.66	2804.58	1914.08	4704.43	2757.64	1946.79	172	74	1.86871	25.01	87	1	1.37	1.39	129	75	18.37	11.9	4.29	1.05	2.33	1.64	26	5.3	144	#NULL!	1.1	24.86	0.05	56.93	3	1	27	6
1	61	7	8.36	15.9	13.7	14.8	17.7	10.1	13.9	13	15.7	14.35	3231.1	1803.25	1427.85	3266.42	1887.13	1379.29	3248.76	1845.19	1403.57	168	71	1.80507	25.16	88	0.96	1.16	1.23	150	94	8.63	6.8	5.65	1.23	3.67	1.91	17.7	8.1	132	353	2.17	1454	2.83	49.81	3	1	61	7
0	62	4	#NULL!	17.2	18.5	17.85	17.9	10.2	14.05	13.7	18.2	15.95	7536.17	3740.78	3795.39	7625	3896.76	3728.24	7580.59	3818.77	3761.82	163	67	1.72297	25.2	95	0.95	1.06	1.09	153	104	11.11	8.1	4.46	1.03	2.71	2.09	60	4.4	89	470	1.44	#NULL!	#NULL!	59.84	3	0	62	4
1	67	12	#NULL!	11.8	9.9	10.85	12.1	10.5	11.3	11.15	11	11.075	6331.6	2772.63	3558.97	6239.57	2782.89	3456.68	6285.59	2777.76	3507.82	158	74	1.75716	25.2	98	0.98	1.26	1.19	147	73	8.63	6.8	4.19	0.93	2.56	1.74	73	5.97	125	486	1.52	9.43	0.01	51	3	1	67	12
0	66	30	#NULL!	19.1	24.7	21.9	16	24.5	20.25	21.8	20.35	21.075	8642.48	5148.17	3494.31	8689.63	5257.2	3432.43	8666.06	5202.69	3463.37	166	70	1.77871	25.4	94	0.89	1.01	1.04	138	70	19.9	12.7	3.69	1.34	2.18	1.28	48.6	9.7	87	356	1.46	10.2	0.02	59.8	3	0	66	30
0	68	13	5.9	17.3	24	20.65	18.7	19.6	19.15	18.45	21.35	19.9	5886.9	2698.84	3188.06	5950.8	2815.31	3135.49	5918.85	2757.07	3161.78	160	65.5	1.68364	25.78	98	0.96	1.12	1.12	9.58	7.3	4.71	0.89	3.26	1.12	38.9	6.5	85	289	1.17	5.18	0.01	5.18	0.01	41.22	3	0	68	13
1	64	10	#NULL!	18.5	17.9	18.2	9.4	19.5	14.45	19	13.65	16.325	5134.41	2368	2766.41	5141.02	2383.48	2757.54	5137.72	2375.74	2761.97	172	79	1.92137	26.7	#NULL!	#NULL!	#NULL!	#NULL!	135	75	3.03	13.21	9.2	1.91	0.13	1.06	11	9.6	133	#NULL!	1.78	#NULL!	#NULL!	48.33	3	1	64	10
1	76	4	#NULL!	26.8	33.9	30.35	26	30.6	28.3	28.7	29.95	29.325	7125.29	2812.56	4312.73	7098.76	2857.33	4241.43	7112.02	2834.95	4277.08	165	73	1.80281	26.81	100	1.04	1.56	1.36	156	71	12.83	9	3.48	1.23	1.61	0.84	49	8.7	152	286	1.83	232.7	0.94	37.8	3	1	76	4
1	67	17	#NULL!	23.2	35.3	29.25	31.8	18.5	25.15	20.85	33.55	27.2	6275.64	1644.6	4631.04	6275.64	1668.19	4607.45	6275.64	1656.39	4619.24	168	76	1.85804	26.82	95	0.94	1.5	1.51	130	69	13.59	9.4	5.09	1.16	2.61	1.85	45	9.05	169	342	2.28	1496.8	7.47	35.42	3	1	67	17
0	64	10	#NULL!	5.9	8.2	7.05	11.1	8.2	9.65	7.05	9.65	8.35	5047.14	2016.75	3030.39	5020.64	1990.32	3030.32	5033.89	2003.54	3030.36	162	71	1.7581	27	90	0.87	1.03	0.87	177	101	9.2	7.1	5.16	1.14	3.16	1.85	45.2	9.3	120	357	1.74	1160.6	2.72	41.11	3	0	64	10
0	67	15	#NULL!	27.8	21.3	24.55	28.6	24.1	26.35	25.95	24.95	25.45	8503.61	5134.93	3368.68	8505.17	5299.14	3206.03	8504.39	5217.03	3287.36	160	72	1.75273	28.1	92	#NULL!	1.09	1.14	135	60	8.25	6.6	4.03	0.99	2.53	1.71	90	11.54	90	#NULL!	1.44	#NULL!	#NULL!	57	3	0	67	15
1	76	30	#NULL!	27.5	27.5	27.5	29.9	22.6	26.25	25.05	28.7	26.875	7418.49	2823.59	4594.9	7462.09	2915.37	4546.72	7440.29	2869.48	4570.81	170	83	1.94556	28.7	108	1.05	1.12	1.08	132	73	7.48	6.2	2.35	0.75	1.32	1.07	44	6.2	141	267	1.28	#NULL!	#NULL!	41.39	3	1	76	30
1	83	30	#NULL!	44.1	30.2	37.15	44.4	39.6	42	41.85	37.3	39.575	10706.6	3509.86	7196.79	10709.4	3674.28	7035.09	10708	3592.07	7115.94	180	94	2.13802	29.01	113	1.06	0.6	0.62	170	67	6.34	5.6	3.24	0.95	1.73	1.21	46	10.6	159	454	2.19	927.5	2.33	34.08	3	1	83	30
1	50	13	#NULL!	19.1	23.8	21.45	21.7	21.3	21.5	20.2	22.75	21.475	6853.07	2465.38	4387.69	6858.79	2477.48	4381.31	6855.93	2471.43	4384.5	182	97	2.18419	29.28	105	0.98	1.08	1.04	171	92	10.92	8	8.31	1.17	1.74	14.32	37.6	11.8	209	239	2.45	4113.2	5.69	30.87	3	1	50	13
1	75	20	8.15	30.7	35.4	33.05	28.3	36.2	32.25	33.45	31.85	32.65	8683.99	3712.08	4971.91	8739.05	3672.77	5066.28	8711.52	3692.43	5019.1	178	94	2.12077	29.66	106	1.02	1.1	1.11	149	21.23	13.4	79	3.08	0.97	1.71	1.04	42	12.5	125	409	1.98	748.2	1.72	48.22	3	1	75	20
0	70	10	#NULL!	15.1	25.8	20.45	22.9	23.4	23.15	19.25	24.35	21.8	7459.65	4060.48	3399.17	7466	4076.16	3389.84	7462.82	4068.32	3394.51	155	72	1.71284	29.97	92	0.89	1.08	1.02	138	77	7.1	6	4.95	1.19	2.87	1.93	50.8	10.1	112	447	1.57	72.45	0.17	42.84	3	0	70	10
1	67	10	10.39	30.4	38.2	34.3	30.9	36.6	33.75	33.5	34.55	34.025	7859.59	2939.11	4920.48	7856.22	3016.05	4840.17	7857.9	2977.58	4880.32	167	86	1.94981	30.83	107	0.95	1.08	1.07	182	76	12.64	8.9	4.78	0.74	2.84	3.26	43	6.5	119	376	1.55	8.96	0.01	54.13	3	1	67	10
0	73	19	#NULL!	38.2	25.2	31.7	39.4	22.1	30.75	30.15	32.3	31.225	11811.4	7053.3	4758.11	11746	6986.75	4759.21	11778.7	7020.02	4758.66	164	100	2.05174	37.18	128	1.06	1.2	0.66	208	88	7.86	6.4	8.05	1.63	3.58	3.51	82	7.8	135	437	2.72	4488.9	7.26	33.47	3	0	73	19
0	77	20	#NULL!	17.7	3.5	10.6	17.7	4.7	11.2	11.2	10.6	10.9	4120.54	2219.96	1900.58	4053.49	2186.49	1867	4087.01	2203.22	1883.79	158	62	1.62987	24.84	95	0.97	1.09	1.03	154	55	9.01	7	3.45	1.57	1.32	0.69	85	18.5	217	401	2.89	961.24	2.79	18.33	4	0	77	20
1	64	15	6.22	25.6	23.5	24.55	24.8	22	23.4	23.8	24.15	23.975	6899.59	2398.99	4500.6	6898.17	2418.16	4480.01	6898.88	2408.57	4490.31	178	80	1.98029	25.25	106	1.02	1.06	1.25	181	88	9.2	7.1	#NULL!	#NULL!	#NULL!	#NULL!	#NULL!	13.8	236	#NULL!	2.42	1603.3	3.3	24.16	4	1	64	15
1	60	26	14.7	23.8	23.5	23.65	24.4	20.4	22.4	22.1	23.95	23.025	7303.99	2228.96	5075.03	7368.84	2217.31	5151.53	7336.41	2223.14	5113.28	185	77.7	2.01136	28.54	97	0.93	1.29	1.1	223	96	11.11	8.1	8.1	1.26	5.15	3.19	32	19	300	474	2.46	2776.9	3.8	18.59	4	1	60	26
1	51	10	#NULL!	20.6	25	22.8	16.9	24.2	20.55	22.4	20.95	21.675	7746.31	3618.71	4127.6	7746.28	3772.43	3973.85	7746.3	3695.57	4050.72	162	82	1.86909	31.25	107	1.02	1.25	1.25	156	78	9.39	7.2	5.47	1.04	3.66	1.37	49	23	330	359	3.26	2348.9	5.8	17.65	4	1	51	10
0	69	30	8.19	27.5	29.7	28.6	34.6	28.2	31.4	27.85	32.15	30	12291.5	7509.27	4782.23	12283.8	7525.93	4757.9	12287.7	7517.6	4770.06	165	87	1.94237	32	110	1	0.91	#NULL!	120	63	9.01	7	2.97	0.71	1.33	2.61	61	20.6	239	404	3.46	123.88	0.29	17.26	4	0	69	30
0	63	20	8.69	17	10.4	13.7	18.9	10.4	14.65	13.7	14.65	14.175	9365.54	4878.94	4486.6	9474.25	4898.75	4575.5	9419.9	4888.85	4531.05	#NULL!	#NULL!	#NULL!	#NULL!	107	1	1.35	1.26	148	58	7.1	6	2.46	0.37	0.75	3.73	80	17.9	325	660	4.43	1891.2	4.24	12.41	5	0	63	20
1	68	16	#NULL!	34.7	31.9	33.3	35.8	34.1	34.95	34.4	33.85	34.125	11566.2	4668.07	6898.11	11586.5	4832.6	6753.95	11576.4	4750.34	6826.03	160	83.5	1.86666	32.6	#NULL!	1.04	1.24	1.03	128	77	9.58	7.3	2.71	0.71	1.32	1.51	21	28.7	380	662	3.16	733.43	1.49	13.21	5	1	68	16
[truncated: 51 more columns]
